# Supplementary material for: Prevalence and associated factors of protein- energy wasting among patients with chronic kidney disease at Mulago hospital, Kampala-Uganda: a cross-sectional study
Source: BMC Nephrol. 2018 Jun 14;19:139. doi: 10.1186/s12882-018-0920-7 (PMC6003131; doi:10.1186/s12882-018-0920-7)
Supplement: Supplementary file 1 — Questionnaire. (ZIP 22 kb) [file 12882_2018_920_MOESM1_ESM.zip]

Archive with 5 entries (5 files):
- QuestionnaireLR2.bak
- QuestionnaireLR2.chk
- QuestionnaireLR2.not
- QuestionnaireLR2.qes
- QuestionnaireLR2.rec
