# Supplementary material for: Prevalence and associated factors of protein- energy wasting among patients with chronic kidney disease at Mulago hospital, Kampala-Uganda: a cross-sectional study
Source: BMC Nephrol. 2018 Jun 14;19:139. doi: 10.1186/s12882-018-0920-7 (PMC6003131; doi:10.1186/s12882-018-0920-7)
Supplement: Supplementary file 1 — Questionnaire. (ZIP 22 kb) [file 12882_2018_920_MOESM1_ESM.zip › QuestionnaireLR2.bak]

LABELBLOCK
  LABEL label_q2
    1  Male
    2  Female
  END
  LABEL label_q3
    1  Protestant
    2  Catholic
    3  Muslim
    4  Pentecostal
    5  Others
  END
  LABEL label_q4
    1  Primary
    2  O-Level
    3  A-level
    4  Technical/University
    5  Others
  END
  LABEL label_q5
    1  Unemployed
    2  Employed(earning-salary)
    3  Self-employed
  END
  LABEL label_q7
    1  Married
    2  Cohabiting
    3  Separated
    4  Divorced
    5  Widowed
    6  Single
  END
  LABEL label_q11is
    1  Yes
    2  No
  END
  LABEL label_q12do
    1  Yes
    2  No
  END
  LABEL label_q14do
    1  Yes
    2  No
  END
END

q2
  COMMENT LEGAL USE label_q2
END

q3
  COMMENT LEGAL USE label_q3
END

q4
  COMMENT LEGAL USE label_q4
END

n5others1
  RANGE 1 1
END

q5
  COMMENT LEGAL USE label_q5
END

q7
  COMMENT LEGAL USE label_q7
END

q81
  RANGE 1 1
END

q83
  RANGE 1 1
END

q84
  RANGE 1 1
END

q85
  RANGE 1 1
END

q86
  RANGE 1 1
END

q87
  RANGE 1 1
END

q91hypert
  RANGE 1 1
END

q92diabet
  RANGE 1 1
END

q93hiv
  RANGE 1 1
END

q94stroke
  RANGE 1 1
END

q95heart
  RANGE 1 1
END

q96dyslip
  RANGE 1 1
END

q97cancer
  RANGE 1 1
END

q98others
  RANGE 1 1
END

q11is
  COMMENT LEGAL USE label_q11is
END

q12do
  COMMENT LEGAL USE label_q12do
END

q14do
  COMMENT LEGAL USE label_q14do
END

n1
  RANGE 1 1
END

n2
  RANGE 1 1
END

n3
  RANGE 1 1
END

n4
  RANGE 1 1
END

n9
  RANGE 1 1
END

n10
  RANGE 1 1
END

n11
  RANGE 1 1
END

n12
  RANGE 1 1
END

n13
  RANGE 1 1
END

n14
  RANGE 1 1
END

n15
  RANGE 1 1
END

n16
  RANGE 1 1
END

n17
  RANGE 1 1
END

n18
  RANGE 1 1
END

n19
  RANGE 1 1
END

n20
  RANGE 1 1
END

q19are
  RANGE 1 1
END

n21
  RANGE 1 1
END
