# Supplementary material for: Prevalence and associated factors of protein- energy wasting among patients with chronic kidney disease at Mulago hospital, Kampala-Uganda: a cross-sectional study
Source: BMC Nephrol. 2018 Jun 14;19:139. doi: 10.1186/s12882-018-0920-7 (PMC6003131; doi:10.1186/s12882-018-0920-7)
Supplement: Supplementary file 1 — Questionnaire. (ZIP 22 kb) [file 12882_2018_920_MOESM1_ESM.zip › QuestionnaireLR2.qes]

Date<DD/MM/YYYY> DD MM YYYY                          
Study Number###
Study# 1. Control    2. Cases
Social- demographic information
q1. Age (years)##
q2. Gender# 1.Male    2.Female
q3. Religion#     1.Protestant        
                  2.Catholic     
                  3.Muslim    
                  4.Pentecostal 
                  5.Others (specify)<A                                    >
q3a District of origin<A                                      >
q4    Education level#  
         1.Primary   
         2.O- level   
         3.A- level    
         4.Technical/University     
         5.Others (specify) <A                                    >
q5    Occupation# 
         1.Unemployed     
         2.Employed (earning salary)    
         3.Self employed 
q6    Tribe<A                                    >
q7    Marital status#   
         1.Married     
         2.Cohabiting   
         3.Separated   
         4.Divorced   
         5.Widowed   
         6.Single
q8. What is the primary diagnosis of the condition you are suffering from? (check records) Tick all that apply.
q81. Diabetes Mellitus#
q82. Hypertension#
q83. HIV#
q84. Chronic GN#
q85. Adult polycystic kidney Disease#
q86. Urologic diseases#
q87. Others# (specify) <A                                    >
q89. Do you have any of these co-morbidities associated with chronic kidney disease? Tick all that apply.
q91.Hypertension#
q92.Diabetes Mellitus#
q93.HIV#
q94.Stroke#
q95.Heart disease# (specify) <A                                    >
q96.Dyslipidemia#
q97.Cancer# (specify) <A                                    >
q98.Others# (specify) <A                                    >
q10.For how long have you been living with this condition?##years   
q11.Is there any one in your family with chronic kidney disease?#
       1. Yes      2. No

Knowledge
q12.Do you know the medical condition you are suffering from?#
       1. Yes   2. No.    if No go to question 16.
q13.If yes, what is the condition called?#
       1. Hypertension     
       2. Diabetes Mellitus    
       3. HIV    
       4. Chronic kidney disease   
       5. Heart disease   
       6. Cancer (specify)<A             >   
       7. Others (specify) <A                                    >
q14.Do you know the likely cause of your condition?#
             1. Yes  2. No    if  No go to No If No go to question 16.
q15.If yes, what is the likely cause? Tick all that apply.
             1. Diabetes Mellitus#     
             2. Hypertension#     
             3. HIV#    
             4. Chronic GN#     
             5. Adult polycystic kidney Disease#     
             6. Urologic diseases#    
             7. Others# (specify) <A                                    >
q16. Are there any foods that you were told not to eat?#
        1. Yes     2. No 
q17.If yes, what are these foods? Tick all that apply
       1. Matooke#     
       2. Sodas#     
       3. Fruits#    
       4. Chocolates#   
       5. Fatty meals# 
       6. Others# (specify) <A                                    >
q18. What were the reasons given for not letting you eat these foods?
      1. They contain a lot of ions#     
      2. They contain a lot of fats which are dangerous to the vessels#         
      3. They make the disease worse#     
      4. Others# (specify) <A                                    >
q5. Who told you not to eat these foods?#
      1. Doctor        
      2. Nurse    
      3. Dietitian     
      4. Clinical officer   
      5. Others (specify) <A                                    >
q19.Are there specific foods you were told to eat?#
             1 Yes    2. No……………If No go to Qtn  22. 
q20.If Yes, List these foods<A                                                                  >
q21.Were you told in what quantities you should eat these foods?#
             1 Yes    2. No
If yes, in what quantities were you told to eat these foods<A                                    >
q22.Where do you get the food you eat?
      1. Garden#          
      2. Market#         
      3. Supermarket#    
      4. Others# (specify) <A                                    >

q23.   How do you prepare the food you eat?
      1. Steam#          
      2. Boil#       
      3. Fry #      
      4. Roast#       
      5. Others# (specify) <A                                    >

Dietary intake change (relative to normal)
q24.  Have your eating patterns changed over last weeks or months?#
         1. Yes     2.  No
q25.Has amount of food eaten changed?# 
         1. Yes     2. No………    If No go to Qtn 27
q26.If yes, how has it changed?#
          1. Reduced      
          2. Increased     
          3. Unable to eat at all
q27. Are there certain foods you used to eat that you no longer eat?# 
          1. Yes     2. No…………If no go to Qtn 29
q28.If yes, what happens when you eat them<A                                                                    >
q29.How is typical breakfast, lunch, or dinner compared with six to twelve months ago?#
           1. No significant change      
           2. Poor but improving  
           3. Starvation, unable to eat
           4. Increased
           5. Decreased
Gastrointestinal symptoms (that persisted for > 2 weeks)
q30. Have you had any gastrointestinal symptoms like nausea, vomiting, diarrhea that have persisted for more than 2 weeks?#
           1. Yes     2. No
q31.  If yes, how have these symptoms affected your food intake?#
           1. Reduced       
           2. Increased      
           3. Has not changed at all
q32.  BIOCHEMICAL INVESTIGATIONS
Serum albumin concentration#####.##(g/dl)
Creatinine levels#####.## (mg/dl)
Lipid profile
Total cholesterol#####.## (mg/dl)
HDL#####.## (mg/dl)
LDL#####.## (mg/dl)
VLDL#####.## (mg/dl)
Triglycerides#####.## (mg/dl)
Urine  Protein#####.##

q33.  ANTHROPOMETRIC MEASUREMENTS 
Weight#####.##
Height#####.##
BMI#####.##
MAC#####.##
TSF#####.##
MAMC#####.##
Blood pressure 
Systolic### Diastolic###
Hemoglobin####.##
C-Reactive Protein####.##
