# Supplementary material for: Prevalence and associated factors of protein- energy wasting among patients with chronic kidney disease at Mulago hospital, Kampala-Uganda: a cross-sectional study
Source: BMC Nephrol. 2018 Jun 14;19:139. doi: 10.1186/s12882-018-0920-7 (PMC6003131; doi:10.1186/s12882-018-0920-7)
Supplement: Supplementary file 1 — Questionnaire. (ZIP 22 kb) [file 12882_2018_920_MOESM1_ESM.zip › QuestionnaireLR2.rec]

178 1
_DATE          1   1  30   5   1  11  10 112 Date
_LABEL1       17   1  30   0   0   0   0 112  DD MM YYYY                          
#STUDYNUMBE    1   2  30  13   2   0   3 112 Study Number
#STUDY         1   3  30   6   3   0   1 112 Study
_LABEL2        7   3  30   0   0   0   0 112  1. Control    2. Cases
_LABEL3        1   4  30   0   0   0   0 112 Social- demographic information
#Q1AGEYEARS    1   5  30  16   5   0   2 112 q1. Age (years)
#Q2GENDER      1   6  30  11   6   0   1 112 q2. Gender
_LABEL4       12   6  30   0   0   0   0 112  1.Male    2.Female
#Q3RELIGION    1   7  30  13   7   0   1 112 q3. Religion
_LABEL5       14   7  30   0   0   0   0 112      1.Protestant        
_LABEL6        1   8  30   0   0   0   0 112                   2.Catholic     
_LABEL7        1   9  30   0   0   0   0 112                   3.Muslim    
_LABEL8        1  10  30   0   0   0   0 112                   4.Pentecostal 
_N5OTHERSSP    1  11  30  37  11   3  37 112                   5.Others (specify)
_Q3ADISTRIC    1  12  30  23  12   3  39 112 q3a District of origin
#Q4EDUCATIO    1  13  30  22  13   0   1 112 q4    Education level
_LABEL9        1  14  30   0   0   0   0 112          1.Primary   
_LABEL10       1  15  30   0   0   0   0 112          2.O- level   
_LABEL11       1  16  30   0   0   0   0 112          3.A- level    
_LABEL12       1  17  30   0   0   0   0 112          4.Technical/University     
_N5OTHERSS1    1  18  30  29  18   3  37 112          5.Others (specify) 
#Q5OCCUPATI    1  19  30  17  19   0   1 112 q5    Occupation
_LABEL13       1  20  30   0   0   0   0 112          1.Unemployed     
_LABEL14       1  21  30   0   0   0   0 112          2.Employed (earning salary)    
_LABEL15       1  22  30   0   0   0   0 112          3.Self employed 
_Q6TRIBE       1  23  30  12  23   3  37 112 q6    Tribe
#Q7MARITALS    1  24  30  21  24   0   1 112 q7    Marital status
_LABEL16       1  25  30   0   0   0   0 112          1.Married     
_LABEL17       1  26  30   0   0   0   0 112          2.Cohabiting   
_LABEL18       1  27  30   0   0   0   0 112          3.Separated   
_LABEL19       1  28  30   0   0   0   0 112          4.Divorced   
_LABEL20       1  29  30   0   0   0   0 112          5.Widowed   
_LABEL21       1  30  30   0   0   0   0 112          6.Single
_LABEL22       1  31  30   0   0   0   0 112 q8. What is the primary diagnosis of the condition you are suffering from? (chec
_LABEL23      81  31  30   0   0   0   0 112 k records) Tick all that apply.
#Q81DIABETE    1  32  30  23  32   0   1 112 q81. Diabetes Mellitus
#Q82HYPERTE    1  33  30  18  33   0   1 112 q82. Hypertension
#Q83HIV        1  34  30   9  34   0   1 112 q83. HIV
#Q84CHRONIC    1  35  30  16  35   0   1 112 q84. Chronic GN
#Q85ADULTPO    1  36  30  37  36   0   1 112 q85. Adult polycystic kidney Disease
#Q86UROLOGI    1  37  30  23  37   0   1 112 q86. Urologic diseases
#Q87OTHERS     1  38  30  12  38   0   1 112 q87. Others
_SPECIFY      13  38  30  24  38   3  37 112  (specify) 
_LABEL24       1  39  30   0   0   0   0 112 q89. Do you have any of these co-morbidities associated with chronic kidney dise
_LABEL25      81  39  30   0   0   0   0 112 ase? Tick all that apply.
#Q91HYPERTE    1  40  30  17  40   0   1 112 q91.Hypertension
#Q92DIABETE    1  41  30  22  41   0   1 112 q92.Diabetes Mellitus
#Q93HIV        1  42  30   8  42   0   1 112 q93.HIV
#Q94STROKE     1  43  30  11  43   0   1 112 q94.Stroke
#Q95HEARTDI    1  44  30  18  44   0   1 112 q95.Heart disease
_SPECIFY1     19  44  30  30  44   3  37 112  (specify) 
#Q96DYSLIPI    1  45  30  17  45   0   1 112 q96.Dyslipidemia
#Q97CANCER     1  46  30  11  46   0   1 112 q97.Cancer
_SPECIFY2     12  46  30  23  46   3  37 112  (specify) 
#Q98OTHERS     1  47  30  11  47   0   1 112 q98.Others
_SPECIFY3     12  47  30  23  47   3  37 112  (specify) 
#Q10FORHOWL    1  48  30  59  48   0   2 112 q10.For how long have you been living with this condition?
_LABEL26      61  48  30   0   0   0   0 112 years   
#Q11ISTHERE    1  49  30  65  49   0   1 112 q11.Is there any one in your family with chronic kidney disease?
_LABEL27       1  50  30   0   0   0   0 112        1. Yes      2. No
_LABEL28       1  52  30   0   0   0   0 112 Knowledge
#Q12DOYOUKN    1  53  30  62  53   0   1 112 q12.Do you know the medical condition you are suffering from?
_LABEL29       1  54  30   0   0   0   0 112        1. Yes   2. No.    if No go to question 16.
#Q13IFYESIS    1  55  30  42  55   0   1 112 q13.If yes, what is the condition called?
_LABEL30       1  56  30   0   0   0   0 112        1. Hypertension     
_LABEL31       1  57  30   0   0   0   0 112        2. Diabetes Mellitus    
_LABEL32       1  58  30   0   0   0   0 112        3. HIV    
_LABEL33       1  59  30   0   0   0   0 112        4. Chronic kidney disease   
_LABEL34       1  60  30   0   0   0   0 112        5. Heart disease   
_N6CANCERSP    1  61  30  27  61   3  14 112        6. Cancer (specify)
_N7OTHERSSP    1  62  30  28  62   3  37 112        7. Others (specify) 
#Q14DOYOUKN    1  63  30  52  63   0   1 112 q14.Do you know the likely cause of your condition?
_LABEL35       1  64  30   0   0   0   0 112              1. Yes  2. No    if  No go to No If No go to question 16.
_LABEL36       1  65  30   0   0   0   0 112 q15.If yes, what is the likely cause? Tick all that apply.
#N1DIABETES    1  66  30  34  66   0   1 112              1. Diabetes Mellitus
#N2HYPERTEN    1  67  30  29  67   0   1 112              2. Hypertension
#N3HIV         1  68  30  20  68   0   1 112              3. HIV
#N4CHRONICG    1  69  30  27  69   0   1 112              4. Chronic GN
#N5ADULTPOL    1  70  30  48  70   0   1 112              5. Adult polycystic kidney Disease
#N6UROLOGIC    1  71  30  34  71   0   1 112              6. Urologic diseases
#N7OTHERS      1  72  30  23  72   0   1 112              7. Others
_SPECIFY4     24  72  30  35  72   3  37 112  (specify) 
#Q16THEREAN    1  73  30  56  73   0   1 112 q16. Are there any foods that you were told not to eat?
_LABEL37       1  74  30   0   0   0   0 112         1. Yes     2. No 
_LABEL38       1  75  30   0   0   0   0 112 q17.If yes, what are these foods? Tick all that apply
#N1MATOOKE     1  76  30  18  76   0   1 112        1. Matooke
#N2SODAS       1  77  30  16  77   0   1 112        2. Sodas
#N3FRUITS      1  78  30  17  78   0   1 112        3. Fruits
#N4CHOCOLAT    1  79  30  21  79   0   1 112        4. Chocolates
#N5FATTYMEA    1  80  30  22  80   0   1 112        5. Fatty meals
#N6OTHERS      1  81  30  17  81   0   1 112        6. Others
_SPECIFY5     18  81  30  29  81   3  37 112  (specify) 
_LABEL39       1  82  30   0   0   0   0 112 q18. What were the reasons given for not letting you eat these foods?
#N1THEYCONT    1  83  30  36  83   0   1 112       1. They contain a lot of ions
#N2THEYCONT    1  84  30  71  84   0   1 112       2. They contain a lot of fats which are dangerous to the vessels
#N3THEYMAKE    1  85  30  37  85   0   1 112       3. They make the disease worse
#N4OTHERS      1  86  30  16  86   0   1 112       4. Others
_SPECIFY6     17  86  30  28  86   3  37 112  (specify) 
#Q5TOLDYOUN    1  87  30  41  87   0   1 112 q5. Who told you not to eat these foods?
_LABEL40       1  88  30   0   0   0   0 112       1. Doctor        
_LABEL41       1  89  30   0   0   0   0 112       2. Nurse    
_LABEL42       1  90  30   0   0   0   0 112       3. Dietitian     
_LABEL43       1  91  30   0   0   0   0 112       4. Clinical officer   
_N5OTHERSS2    1  92  30  27  92   3  37 112       5. Others (specify) 
#Q19ARETHER    1  93  30  51  93   0   1 112 q19.Are there specific foods you were told to eat?
_LABEL44       1  94  30   0   0   0   0 112              1 Yes    2. No�����If No go to Qtn  22. 
_Q20IFYESLI    1  95  30  29  95   3  67 112 q20.If Yes, List these foods
#Q21WEREYOU    1  96  30  65  96   0   1 112 q21.Were you told in what quantities you should eat these foods?
_LABEL45       1  97  30   0   0   0   0 112              1 Yes    2. No
_INQUANTITI    1  98  30  60  98   3  37 112 If yes, in what quantities were you told to eat these foods
_LABEL46       1  99  30   0   0   0   0 112 q22.Where do you get the food you eat?
#N1GARDEN      1 100  30  16 100   0   1 112       1. Garden
#N2MARKET      1 101  30  16 101   0   1 112       2. Market
#N3SUPERMAR    1 102  30  21 102   0   1 112       3. Supermarket
#N4OTHERS1     1 103  30  16 103   0   1 112       4. Others
_SPECIFY7     17 103  30  28 103   3  37 112  (specify) 
_LABEL47       1 105  30   0   0   0   0 112 q23.   How do you prepare the food you eat?
#N1STEAM       1 106  30  15 106   0   1 112       1. Steam
#N2BOIL        1 107  30  14 107   0   1 112       2. Boil
#N3FRY         1 108  30  14 108   0   1 112       3. Fry 
#N4ROAST       1 109  30  15 109   0   1 112       4. Roast
#N5OTHERS      1 110  30  16 110   0   1 112       5. Others
_SPECIFY8     17 110  30  28 110   3  37 112  (specify) 
_LABEL48       1 112  30   0   0   0   0 112 Dietary intake change (relative to normal)
#Q24HAVEYOU    1 113  30  67 113   0   1 112 q24.  Have your eating patterns changed over last weeks or months?
_LABEL49       1 114  30   0   0   0   0 112          1. Yes     2.  No
#Q25HASAMOU    1 115  30  38 115   0   1 112 q25.Has amount of food eaten changed?
_LABEL50       1 116  30   0   0   0   0 112          1. Yes     2. No���    If No go to Qtn 27
#Q26IFYESHO    1 117  30  32 117   0   1 112 q26.If yes, how has it changed?
_LABEL51       1 118  30   0   0   0   0 112           1. Reduced      
_LABEL52       1 119  30   0   0   0   0 112           2. Increased     
_LABEL53       1 120  30   0   0   0   0 112           3. Unable to eat at all
#Q27THERECE    1 121  30  69 121   0   1 112 q27. Are there certain foods you used to eat that you no longer eat?
_LABEL54       1 122  30   0   0   0   0 112           1. Yes     2. No����If no go to Qtn 29
_Q28IFYESHA    1 123  30  43 123   3  69 112 q28.If yes, what happens when you eat them
#Q29HOWISTY    1 124  30  81 124   0   1 112 q29.How is typical breakfast, lunch, or dinner compared with six to twelve month
_LABEL55       1 125  30   0   0   0   0 112            1. No significant change      
_LABEL56       1 126  30   0   0   0   0 112            2. Poor but improving  
_LABEL57       1 127  30   0   0   0   0 112            3. Starvation, unable to eat
_LABEL58       1 128  30   0   0   0   0 112            4. Increased
_LABEL59       1 129  30   0   0   0   0 112            5. Decreased
_LABEL60       1 130  30   0   0   0   0 112 Gastrointestinal symptoms (that persisted for > 2 weeks)
#Q30HAVEYOU    1 131  30  81 131   0   1 112 q30. Have you had any gastrointestinal symptoms like nausea, vomiting, diarrhea 
_LABEL61       1 132  30   0   0   0   0 112            1. Yes     2. No
#Q31HOWHAVE    1 133  30  65 133   0   1 112 q31.  If yes, how have these symptoms affected your food intake?
_LABEL62       1 134  30   0   0   0   0 112            1. Reduced       
_LABEL63       1 135  30   0   0   0   0 112            2. Increased      
_LABEL64       1 136  30   0   0   0   0 112            3. Has not changed at all
_LABEL65       1 137  30   0   0   0   0 112 q32.  BIOCHEMICAL INVESTIGATIONS
#SERUMALBUM    1 138  30  28 138 102   8 112 Serum albumin concentration
_LABEL66      36 138  30   0   0   0   0 112 (g/dl)
#CREATININE    1 139  30  18 139 102   8 112 Creatinine levels
_LABEL67      26 139  30   0   0   0   0 112  (mg/dl)
_LABEL68       1 140  30   0   0   0   0 112 Lipid profile
#TOTALCHOLE    1 141  30  18 141 102   8 112 Total cholesterol
_LABEL69      26 141  30   0   0   0   0 112  (mg/dl)
#HDL           1 142  30   4 142 102   8 112 HDL
_LABEL70      12 142  30   0   0   0   0 112  (mg/dl)
#LDL           1 143  30   4 143 102   8 112 LDL
_LABEL71      12 143  30   0   0   0   0 112  (mg/dl)
#VLDL          1 144  30   5 144 102   8 112 VLDL
_LABEL72      13 144  30   0   0   0   0 112  (mg/dl)
#TRIGLYCERI    1 145  30  14 145 102   8 112 Triglycerides
_LABEL73      22 145  30   0   0   0   0 112  (mg/dl)
#URINEPROTE    1 146  30  15 146 102   8 112 Urine  Protein
_LABEL74       1 148  30   0   0   0   0 112 q33.  ANTHROPOMETRIC MEASUREMENTS 
#WEIGHT        1 149  30   7 149 102   8 112 Weight
#HEIGHT        1 150  30   7 150 102   8 112 Height
#BMI           1 151  30   4 151 102   8 112 BMI
#MAC           1 152  30   4 152 102   8 112 MAC
#TSF           1 153  30   4 153 102   8 112 TSF
#MAMC          1 154  30   5 154 102   8 112 MAMC
_LABEL75       1 155  30   0   0   0   0 112 Blood pressure 
#SYSTOLIC      1 156  30   9 156   0   3 112 Systolic
#DIASTOLIC    12 156  30  22 156   0   3 112  Diastolic
#HEMOGLOBIN    1 157  30  11 157 102   7 112 Hemoglobin
#CREACTIVEP    1 158  30  19 158 102   7 112 C-Reactive Protein
            12702 BORN AGAIN                           KAMPALA                !
                2                                     1MUGANDA                !
              1 1                                          1                  !
                                                                              !
                      34214                                                   !
1 1                                          2                                !
                                                                              !
            2                                                                 !
                                         1                                    !
   1                                         1112                             !
                                        52    42.20   87.00    5.20    0.80   !
 3.54            1.72           60.00    1.58   24.00   26.50    0.14   26.001!
40100  13.00   2.23!
            223022                                     MAKINDYE               !
                1                                     1MUGANDA                !
              6  1                                           1                !
                                                                              !
                       2114                                                   !
1  1                                         2                                !
                                                                              !
            2                                                                 !
                                        11                                    !
   11                                        1122                             !
                                        42    23.80   83.00    2.42    0.37   !
 1.39            1.40           60.70    1.59   24.00   26.50    0.10   26.201!
00 60   7.90   3.08!
            32222 BORN AGAIN                           KAMPALA                !
                2                                     1MUGANDA                !
              2     1                                                         !
                                                               NONE           !
                       1214                                                   !
2                                            1    1 MILK,SALT,EGGYOLK,MEAT    !
               THE BODY SWELLS WHEN SHE EATS SALT   1                         !
            2                                                                 !
                                         1                                    !
   111                                       1122                             !
                                        42    27.30   51.00    7.27    1.72   !
 4.70            0.85  100.00   69.00    1.63   26.00   26.70    0.12   26.30 !
90 60  13.30   2.32!
            423722                                     MUKONO                 !
                1                                     1MUGANDA                !
              2     1                                      1                  !
                                                                              !
                       9214                                                   !
2                                            2                                !
                                                                              !
            2                                                                 !
                                        1                                     !
    1                                        1111THEY CAUSE ULCERATIONS       !
                                        42    43.90  141.00    4.18    1.19   !
 2.27            0.92           50.00    1.65   18.40   24.00    0.07   24.001!
40     13.10   0.70!
            522823                                     WAKISO                 !
                1                                     2MUNYANKOLE             !
              6 1                                          1 1                !
                                                                              !
                       2214                                                   !
2                                            2                                !
                                                                              !
            2                                                                 !
                                         1                                    !
     1                                       22 2                             !
                                        12    44.20  124.00    3.93    0.55   !
 2.42            1.93           67.00    1.54   28.00   29.00    0.12   29.001!
40 90  13.90   2.34!
            625012                                     KAMPALA                !
                 UNEDUCATED                           1MUFUMBIRA              !
              211                                          11                 !
                                                                              !
                       2214                                                   !
2                                            2                                !
                                                                              !
            2                                                                 !
                                         1                                    !
    1                                        1112                             !
                                        22    35.60  318.00    6.00    1.24   !
 4.12            0.83   30.00   74.00    1.64   27.50   26.50    0.08   28.001!
80100  12.00   0.92!
            724321                                     KABAROLE               !
                4                                     1MUKIGA                 !
              2    1                                                          !
                                                               NONE           !
                       1224                                                   !
2                                            1    1                           !
            1                                       1                         !
            1GREENS,FOODS WITHOUT OIL,FRUITS                                  !
  2                                     11                                    !
    11                                       2  2                             !
                                        113   39.90   55.00    5.96    0.84   !
 4.38            1.30   15.00   84.00    1.58   34.00   34.00    0.36   33.001!
20 80  13.20   9.87!
            826713                                     LUWERO                 !
                1                                     3MURUNDI                !
              111                                          11                 !
                                                                              !
                       1214                                                   !
111                                          2                                !
                                                                              !
            2                                                                 !
                                         1                                    !
    1                                        1121CAUSES MY BODY TO SWELL      !
                                        42    41.10  211.00    2.75    0.81   !
 1.42            0.96           58.00    1.54   24.00   23.00    0.06   23.001!
40 80  15.70   2.75!
            922722                                     MITYANA                !
                 UNEDUCATED                           1MUSOGA                 !
              2       NONE                                                    !
                                                               NONE           !
                       2214                                                   !
2                                            1    1 SALT                      !
             1 THEY MAKE THE BODY TO SWELL          1                         !
            2                                                                 !
                                        1                                     !
   1                                         1122                             !
                                        42    36.30   69.00    7.04    1.35   !
 4.58            2.17           51.00    1.60   20.00   22.50    0.08   22.001!
40 90  15.40   0.57!
           1023522                                     WAKISO                 !
                2                                     1MUGANDA                !
              2       INFECTIONS                           1                  !
                                                                              !
                       2214                                                   !
1       ANEMIA                               2                                !
                                                                              !
            2                                                                 !
                                         1                                    !
   1                                         1111NOTHING HAPPEN               !
                                        22    43.20   75.00    5.03    1.07   !
 3.36            0.92           76.00    1.54   32.00   32.00    0.19   31.001!
20 80  14.00   1.56!
            222513                                     ISINGIRO               !
                3                                     1CONGOLESE              !
              6 1                                          1                  !
                                                                              !
                       4214                                                   !
2                                            1      SALT                      !
               THEY CAUSE BODY SWELLING             1                         !
            1BOILED EGG,MILK,GREENS,BOILED FISH                               !
  11 EGG, 1 CUP OF MILK                  1                                    !
     1                                       1111THEY CAUSE CONSTIPATION      !
                                        213   28.20   74.00    4.39    0.71   !
 2.74            1.64  100.00   64.00    1.60   25.00   27.20    0.09   27.001!
00 70  15.80   1.56!
           1224524                                     WAKISO                 !
                1                                     1MUGANDA                !
              5  1                                         111                !
                                                                              !
                       1214                                                   !
1  1                                         2                                !
                                                                              !
            2                                                                 !
                                        11                                    !
   11                                        1132                             !
                                        52    29.50  112.00    5.61    1.04   !
 3.26            2.60  100.00   59.00    1.58   24.00   24.00    0.14   24.001!
70100  10.30   1.28!
           1323213                                     WAKISO                 !
                4                                     2MUGISU                 !
              1    1                                                          !
                                                               NONE           !
                       1214                                                   !
2                                            1      SALT,MEAT,BANANAS         !
               NOT GIVEN REASON                     1                         !
                                                                              !
                                        1                                     !
    1                                        2  1NOTHING HAPPENS              !
                                        12    41.80   79.00    3.93    0.59   !
 2.62            1.21   15.00   65.00    1.68   23.00   28.00    0.06   28.001!
20 80  13.80   2.06!
           1422711                                     KABALE                 !
                2                                     3MUKIGA                 !
              3    1                                                          !
                                                               NONE           !
                       1214                                                   !
2                                            2                                !
                                                                              !
            2                                                                 !
                                         1                                    !
     1                                       1112                             !
                                        224    2.70   64.00    4.04    1.05   !
 2.25            1.37           54.00    1.58   22.00   24.70    0.04   25.001!
30 80  14.90   0.57!
           1523113                                     BUTAMBALA              !
                4                                     1MUGANDA                !
              1     1                                                         !
                                                               NONE           !
                       1214                                                   !
2                                            2                                !
                                                                              !
            2                                                                 !
                                         1                                    !
   111                                       2  2                             !
                                        12    46.70   80.00   16.40    1.06   !
 2.53            1.04           59.00    1.00   23.00   27.00    0.05   27.001!
10 70  16.40   0.41!
           1623621                                     WAKISO                 !
                1                                     3MUGANDA                !
              2 1                                          1                  !
                                                                              !
                       2214                                                   !
2                                            2                                !
                                                                              !
            2                                                                 !
                                         1                                    !
   1                                         1112                             !
                                        22    44.10   80.00    3.90    0.79   !
 2.43            1.26   15.00   52.00    1.67   19.00   23.50    0.11   23.001!
50100  13.80   0.69!
           1723921                                     KAMPALA                !
                4                                     2MUGANDA                !
              6 1                                          1                  !
                                                                              !
                      13114                                                   !
1 1                                          1      FISH,EGGS,SALT,MILK       !
               THEY MAKE THE BODY SWELL             1                         !
            1BEANS,GREENS,GROUNDNUTS                                          !
  2                                      1                                    !
     1                                       1111THEY MAKE MY BODY SWELL      !
                                        22    41.00  369.00    4.75    1.21   !
 2.95            0.64   30.00   55.00    1.70   19.00   23.50    0.09   23.501!
60110  10.20   0.48!
           1823623                                     KAMPALA                !
                1                                     1MUGANDA                !
              6  1                                         1 1                !
                                                                              !
                       2214                                                   !
1  1                                         1  1                             !
               REASON NOT GIVEN                     1                         !
            2                                                                 !
                                         1                                    !
     1                                       1112                             !
                                        22    41.90  809.00    4.55    0.87   !
 3.16            1.05   15.00   68.00    1.75   22.00   26.00    0.10   26.001!
60100   6.60   7.41!
           1923913                                     MUKONO                 !
                2                                     3MUGANDA                !
              2       NOT KNOWN                                               !
                                                               NONE           !
                       2214                                                   !
2                                            2                                !
                                                                              !
            2                                                                 !
                                         1                                    !
     1                                       22 2                             !
                                        113   47.50  155.00    5.18    1.19   !
 3.37            1.04           75.00    1.60   29.00   29.50    0.09   29.001!
40100  16.90   1.07!
           2023022                                     WAKISO                 !
                4                                     2MUGANDA                !
              1       NOT KNOWN                                               !
                                                               NONE           !
                       3214                                                   !
2                                            1      SWEET POTATOES            !
               THEY MAY CAUSE DIABETES              1                         !
            2                                                                 !
                                         1                                    !
    1                                        1111NOTHING HAPPENS              !
                                        211   25.90  976.00    6.67    1.50   !
 4.35            1.35  100.00   56.00    1.55   23.00   27.00    0.07   27.001!
50100   9.70   0.55!
           2114521                                     WAKISO                 !
                1                                     3MUGANDA                !
              6                                                               !
                                                                              !
                                                                              !
                                                                              !
                                                                              !
                                                                              !
                                                                              !
                                                                              !
                                              40.60   86.00    5.80    1.00   !
 4.45            0.81           72.00    1.48   33.00   32.00    0.17   31.501!
30 80  15.10   4.48!
           2212023                                     KAMPALA                !
                3                                     2MUGANDA                !
                                                                              !
                                                                              !
                                                                              !
                                                                              !
                                                                              !
                                                                              !
                                                                              !
                                                                              !
                                              40.90   86.00    3.33    0.98   !
 1.99            1.16           74.00    1.50   32.90   29.50    0.28   28.621!
10 70  12.40   3.77!
           2313922                                     MASAKA                 !
                2                                     2MUGANDA                !
              1                                                               !
                                                                              !
                                                                              !
                                                                              !
                                                                              !
                                                                              !
                                                                              !
                                                                              !
                                              44.90   96.00    5.11    1.28   !
 2.59            2.11           74.00    1.52   32.00   30.50    0.21   29.801!
20 70  14.10   2.27!
           2414721                                     MUKONO                 !
                1                                     3MUGANDA                !
              3                                                               !
                                                                              !
                                                                              !
                                                                              !
                                                                              !
                                                                              !
                                                                              !
                                                                              !
                                              48.50   90.00    5.61    1.12   !
 3.95            1.43           65.00    1.48   29.70   33.00    0.22   32.301!
40 90  15.80   0.82!
           2514222                                     RAKAI                  !
                1                                     1MUGANDA                !
              1                                                               !
                                                                              !
                                                                              !
                                                                              !
                                                                              !
                                                                              !
                                                                              !
                                                                              !
                                              41.00   68.00    3.05    0.50   !
 1.68            1.98           67.00    1.58   26.80   26.50    0.12   26.101!
20 70  10.60   3.10!
           2615022                                     WAKISO                 !
                 UNEDUCATED                           1MUNYARWANDA            !
              2                                                               !
                                                                              !
                                                                              !
                                                                              !
                                                                              !
                                                                              !
                                                                              !
                                                                              !
                                              41.50   93.00    5.85    1.11   !
 3.86            2.10           73.00    1.62   27.80   30.00    0.21   29.601!
30100  13.90   2.11!
           2713821                                     LUWERO                 !
                2                                     3MUGANDA                !
              1                                                               !
                                                                              !
                                                                              !
                                                                              !
                                                                              !
                                                                              !
                                                                              !
                                                                              !
                                              38.40   80.00    4.83    0.71   !
 3.82            1.44           75.00    1.53   32.00   31.50    0.23   30.801!
40100  12.20   0.80!
           2813522                                     WAKISO                 !
                1                                     3MUGANDA                !
              2                                                               !
                                                                              !
                                                                              !
                                                                              !
                                                                              !
                                                                              !
                                                                              !
                                                                              !
                                              40.70    1.03    4.83    1.16   !
 3.40            0.89           72.00    1.60   28.10   29.00    0.15   28.501!
10 70  12.30   0.55!
           2912222                                     KAMPALA                !
                4                                     1MUKIGA                 !
              6                                                               !
                                                                              !
                                                                              !
                                                                              !
                                                                              !
                                                                              !
                                                                              !
                                                                              !
                                              45.00   75.00    4.82    1.01   !
 3.60            0.73           40.00    1.52   17.30   21.50    0.06   21.30 !
90 60  15.00   1.37!
           3014324                                     WAKISO                 !
                1                                     3MUGANDA                !
              1                                                               !
                                                                              !
                                                                              !
                                                                              !
                                                                              !
                                                                              !
                                                                              !
                                                                              !
                                              40.70   12.90    3.33    0.99   !
 2.03            0.96           65.00    1.53   27.80   28.00    0.13   28.001!
30 70  12.90   1.33!
           3115421                                     KAYUNGA                !
                1                                     3MUGANDA                !
              5                                                               !
                                                                              !
                                                                              !
                                                                              !
                                                                              !
                                                                              !
                                                                              !
                                                                              !
                                              39.70   70.00    5.31    1.63   !
 1.63            1.84           44.00    1.45   21.00   26.50    0.09   26.201!
20 70  12.50   1.90!
           321572 BORN AGAIN                           MITYANA                !
                2                                     3MUGANDA                !
              1                                                               !
                                                                              !
                                                                              !
                                                                              !
                                                                              !
                                                                              !
                                                                              !
                                                                              !
                                              43.30   73.00    5.74    1.03   !
 2.64            5.53           64.00    1.55   26.60   26.00    0.15   25.501!
30 80  13.00   2.24!
           3312212                                     WAKISO                 !
                1                                     3MUNYANKOLE             !
              6                                                               !
                                                                              !
                                                                              !
                                                                              !
                                                                              !
                                                                              !
                                                                              !
                                                                              !
                                              40.40  109.00    2.83    0.81   !
 1.82            0.88           57.00    1.60   23.80   26.00    0.04   25.901!
10 70  14.90   1.79!
           3415422                                     KAMPALA                !
                4                                     1MUGANDA                !
              1                                                               !
                                                                              !
                                                                              !
                                                                              !
                                                                              !
                                                                              !
                                                                              !
                                                                              !
                                              40.50  101.00    6.31    1.22   !
 4.52            1.79           74.00    1.57   30.00   29.50    0.25   28.701!
40100  14.70   5.59!
           3515221                                     KANUNGA                !
                1                                     3MUNYAKOLE              !
              1                                                               !
                                                                              !
                                                                              !
                                                                              !
                                                                              !
                                                                              !
                                                                              !
                                                                              !
                                              45.10   88.00    7.65    1.30   !
 5.40            4.70           86.00    1.54   36.30   35.00    0.35   33.901!
40 90  13.50   4.81!
           3614521                                     KAMUGANGUZI            !
                1                                     1MUKIGA                 !
              1                                                               !
                                                                              !
                                                                              !
                                                                              !
                                                                              !
                                                                              !
                                                                              !
                                                                              !
                                              41.20   79.00    4.08    0.95   !
 3.10            0.90           45.00    1.60   17.60   24.50    0.06   24.301!
30 80  14.20   0.30!
           3712511                                     KIBAALE                !
                2                                     3MUKIGA                 !
              6                                                               !
                                                                              !
                                                                              !
                                                                              !
                                                                              !
                                                                              !
                                                                              !
                                                                              !
                                              46.20  119.00    0.59    1.15   !
 2.36            0.87           75.00    1.80   23.00   27.50    0.05   27.301!
20 70  14.00   0.45!
           3814624                                     KAMPALA                !
                2                                     2MUGANDA                !
              3                                                               !
                                                                              !
                                                                              !
                                                                              !
                                                                              !
                                                                              !
                                                                              !
                                                                              !
                                              41.80   85.00    4.52    2.02   !
 2.38            1.18           55.00    1.58   22.00   25.50    0.09   25.201!
10 60  16.70  16.00!
           3912721                                     KAMPALA                !
                1                                     2MUSOGA                 !
              2                                                               !
                                                                              !
                                                                              !
                                                                              !
                                                                              !
                                                                              !
                                                                              !
                                                                              !
                                              43.40   71.00    4.62    1.59   !
 3.09            0.85           54.00    1.53   23.00   25.00    0.12   24.601!
00 50  10.20   5.89!
           4013711                                     TORORO                 !
                1                                     1MUDAKA                 !
              2                                                               !
                                                                              !
                                                                              !
                                                                              !
                                                                              !
                                                                              !
                                                                              !
                                                                              !
                                              47.40   92.00    4.23    1.96   !
 2.18            1.25           55.00    1.66   20.00   25.00    0.03   24.901!
40 80  13.40   0.49!
           4113522                                     WAKISO                 !
                1                                     2MUGANDA                !
              6                                                               !
                                                                              !
                                                                              !
                                                                              !
                                                                              !
                                                                              !
                                                                              !
                                                                              !
                                              36.80   98.00    4.37    0.76   !
 2.43            2.63           55.00    1.54   23.00   29.50    0.10   29.20 !
90 50  13.30   2.03!
           4212823                                     KAMPALA                !
                2                                     3MUGANDA                !
              6                                                               !
                                                                              !
                                                                              !
                                                                              !
                                                                              !
                                                                              !
                                                                              !
                                                                              !
                                              42.40   69.00    4.86    1.40   !
 3.58            0.49           59.00    1.50   26.20   26.50    0.10   26.201!
30 80  11.50   5.39!
           431292 SDA                                  KALANGALA              !
                2                                     3MUNYARWANDA            !
              1                                                               !
                                                                              !
                                                                              !
                                                                              !
                                                                              !
                                                                              !
                                                                              !
                                                                              !
                                              42.40   69.00    4.86    1.40   !
 3.58            0.49          109.00    1.55   45.40   38.50    0.31   37.501!
00 70  11.50  69.00!
           4412322                                     KASANGA                !
                1                                     3MUGANDA                !
              2                                                               !
                                                                              !
                                                                              !
                                                                              !
                                                                              !
                                                                              !
                                                                              !
                                                                              !
                                              41.40   69.00    3.55    1.15   !
 2.19            0.93           58.00    1.52   25.00   25.50    0.14   25.001!
30 70  12.60   7.96!
           4513123                                     KAMPALA                !
                4                                     2LANGI                  !
              1                                                               !
                                                                              !
                                                                              !
                                                                              !
                                                                              !
                                                                              !
                                                                              !
                                                                              !
                                              40.40   49.00    3.75    1.06   !
 2.46            1.21           71.00    1.50   31.50   29.00    0.22   28.301!
10 70  14.90   0.81!
           4612522                                     WAKISO                 !
                1                                     1MURUNDI                !
              6                                                               !
                                                                              !
                                                                              !
                                                                              !
                                                                              !
                                                                              !
                                                                              !
                                                                              !
                                              40.10   59.00    5.83    0.93   !
 3.88            3.75           60.00    1.50   26.70   26.50    0.22   25.801!
00 70  14.70   8.12!
           4713223                                     MUKONO                 !
                2                                     3MUGANDA                !
              2                                                               !
                                                                              !
                                                                              !
                                                                              !
                                                                              !
                                                                              !
                                                                              !
                                                                              !
                                              43.20   61.00    3.23    1.67   !
 1.77            0.54           52.00    1.52   21.70   25.00    0.12   24.601!
00 70  13.80   0.60!
           4812621                                     KAMPALA                !
                1                                     1MUGANDA                !
              2                                                               !
                                                                              !
                                                                              !
                                                                              !
                                                                              !
                                                                              !
                                                                              !
                                                                              !
                                              41.70   56.00    4.14    1.75   !
 2.56            0.60           60.00    1.63   22.60   23.50    0.06   23.301!
10 80  12.90   0.75!
           4911823                                     WAKISO                 !
                1                                     1MUGANDA                !
              2                                                               !
                                                                              !
                                                                              !
                                                                              !
                                                                              !
                                                                              !
                                                                              !
                                                                              !
                                              43.40   70.00    4.67    1.11   !
 3.38            0.98           48.00    1.49   21.60   22.00    0.07   21.80 !
90 60  12.60   0.51!
           5011822                                     WAKISO                 !
                2                                     2MUGANDA                !
              6                                                               !
                                                                              !
                                                                              !
                                                                              !
                                                                              !
                                                                              !
                                                                              !
                                                                              !
                                              49.40   49.00    3.27    1.29   !
 2.06            0.79           65.00    1.55   27.00   27.00    0.25   26.201!
00 70  14.50   0.94!
           5111822                                     KAMPALA                !
                2                                     1MUGANDA                !
              6                                                               !
                                                                              !
                                                                              !
                                                                              !
                                                                              !
                                                                              !
                                                                              !
                                                                              !
                                              44.50   54.00    5.78    1.89   !
 3.94            1.06           60.00    1.55   25.00   26.70    0.20   26.001!
00 70  14.90   0.65!
           5212623                                     KAMPALA                !
                2                                     3MUSOGA                 !
              2                                                               !
                                                                              !
                                                                              !
                                                                              !
                                                                              !
                                                                              !
                                                                              !
                                                                              !
                                              41.40   52.00    5.57    1.59   !
 4.06            0.77           67.00    1.63   25.20   26.00    0.20   25.401!
10 70  14.10   1.19!
           5312521                                     MUKONO                 !
                4                                     1MUGANDA                !
              2                                                               !
                                                                              !
                                                                              !
                                                                              !
                                                                              !
                                                                              !
                                                                              !
                                                                              !
                                              33.70   54.00    3.29    1.49   !
 1.54            1.33           70.00    1.58   28.00   26.00    0.13   25.601!
00 60  13.10   2.95!
           541291 SEVENTHDAY                           MITYANA                !
                 UNEDUCATED                           3MUNYARWANDA            !
              1                                                               !
                                                                              !
                                                                              !
                                                                              !
                                                                              !
                                                                              !
                                                                              !
                                                                              !
                                              33.70   54.00    3.29    1.49   !
 1.54            1.33           60.00    1.56   24.70   28.30    0.06   28.101!
00 60  13.10   2.95!
           5512221                                     KABAALE                !
                3                                     1MUKIGA                 !
              2                                                               !
                                                                              !
                                                                              !
                                                                              !
                                                                              !
                                                                              !
                                                                              !
                                                                              !
                                              42.80   59.00    4.24    2.58   !
 1.94            0.50           52.00    1.53   22.20   23.50    0.16   22.90 !
80 50  13.70   0.65!
           5613812                                     KAMPALA                !
                2                                     3MUGANDA                !
              2                                                               !
                                                                              !
                                                                              !
                                                                              !
                                                                              !
                                                                              !
                                                                              !
                                                                              !
                                              46.00   94.00    4.80    1.27   !
 3.25            1.45           82.00    1.61   31.60   31.00    0.09   30.701!
30 70  15.70   0.53!
           5714021                                     KAMPALA                !
                4                                     2MUGANDA                !
              2                                                               !
                                                                              !
                                                                              !
                                                                              !
                                                                              !
                                                                              !
                                                                              !
                                                                              !
                                              56.00   70.00    4.74    1.64   !
 3.17            0.60           56.00    1.49   25.20   23.50    0.08   23.201!
10 70  11.40   3.75!
           5811822                                     KAMPALA                !
                4                                     1MUGANDA                !
              6                                                               !
                                                                              !
                                                                              !
                                                                              !
                                                                              !
                                                                              !
                                                                              !
                                                                              !
                                              45.90   65.00    4.43    1.91   !
 2.78            0.67           67.00    1.54   28.30   27.50    0.26   26.60 !
80 50  14.00   2.25!
           5913021                                     WAKISO                 !
                2                                     2MUNYANKOLE             !
              2                                                               !
                                                                              !
                                                                              !
                                                                              !
                                                                              !
                                                                              !
                                                                              !
                                                                              !
                                              37.90   70.00    3.70    1.32   !
 2.47            0.62           77.00    1.54   32.50   30.50    0.29   29.601!
00 60  11.00   3.61!
           601292 SDA                                  KAMPALA                !
                3                                     1MUGANDA                !
              1                                                               !
                                                                              !
                                                                              !
                                                                              !
                                                                              !
                                                                              !
                                                                              !
                                                                              !
                                              40.70   68.00    3.28    1.18   !
 2.26            1.18           78.00    1.54   32.80   32.50    0.28   31.601!
10 70  12.00   3.25!
           6113722                                     KAMPALA                !
                1                                     2MUTORO                 !
              6                                                               !
                                                                              !
                                                                              !
                                                                              !
                                                                              !
                                                                              !
                                                                              !
                                                                              !
                                              42.20   69.00    5.48    1.53   !
 4.15            1.54           63.00    1.56   25.80   25.50    0.07   25.501!
00 60  12.90   1.34!
           6213023                                     LUWEERO                !
                1                                     2MUGANDA                !
              2                                                               !
                                                                              !
                                                                              !
                                                                              !
                                                                              !
                                                                              !
                                                                              !
                                                                              !
                                              43.80   77.00    5.48    1.52   !
 3.94            1.02           79.00    1.51   34.60   30.00    0.18   29.401!
10 70  17.50   0.62!
           6313922                                     KAMPALA                !
                 UNEDUCATED                           2MUKIGA                 !
              6                                                               !
                                                                              !
                                                                              !
                                                                              !
                                                                              !
                                                                              !
                                                                              !
                                                                              !
                                              39.90  107.00    4.72    1.52   !
 3.42            0.97           62.00    1.50   27.50   27.50    0.22   26.901!
30 70  12.50  58.96!
           6413123                                     LUWERO                 !
                2                                     3MUGANDA                !
              6                                                               !
                                                                              !
                                                                              !
                                                                              !
                                                                              !
                                                                              !
                                                                              !
                                                                              !
                                              39.30   53.00    4.10    1.49   !
 2.75            0.83           90.00    1.66   32.60   27.50    0.18   27.001!
00 70  13.70  13.50!
           6511812                                     MASAKA                 !
                1                                     2MUGANDA                !
              6                                                               !
                                                                              !
                                                                              !
                                                                              !
                                                                              !
                                                                              !
                                                                              !
                                                                              !
                                              48.60   75.00    3.18    1.34   !
 1.94            0.74           52.00    1.53   22.20   23.00    0.11   23.001!
20 80  15.10  10.24!
           6613322                                     KAMPALA                !
                4                                     2MUGANDA                !
              2                                                               !
                                                                              !
                                                                              !
                                                                              !
                                                                              !
                                                                              !
                                                                              !
                                                                              !
                                              42.80   76.00    4.42    1.75   !
 2.99            1.13           61.00    1.49   27.50   26.50    0.12   26.00 !
90 60  13.10   0.39!
           671422 BORNAGAIN                            KAYUNGA                !
                2                                     3MUGANDA                !
              6                                                               !
                                                                              !
                                                                              !
                                                                              !
                                                                              !
                                                                              !
                                                                              !
                                                                              !
                                              44.00   55.00    6.74    1.97   !
 5.12            1.54           60.00    1.53   25.60   27.00    0.15   27.001!
10 70  12.70   0.48!
           6812422                                     KAMPALA                !
                2                                     3MUNYARWANDA            !
              6                                                               !
                                                                              !
                                                                              !
                                                                              !
                                                                              !
                                                                              !
                                                                              !
                                                                              !
                                              42.80   58.00    5.02    1.91   !
 3.48            1.26           60.00    1.58   24.00   24.00    0.12   24.001!
00 70  13.70   0.62!
           6912622                                     MBARARA                !
                2                                     3MUNYANKOLE             !
              2                                                               !
                                                                              !
                                                                              !
                                                                              !
                                                                              !
                                                                              !
                                                                              !
                                                                              !
                                              37.80   37.00    4.10    1.64   !
 2.32            1.17           55.00    1.54   23.00   25.50    0.16   25.501!
10 70  12.50   2.93!
           7012721                                     WAKISO                 !
                1                                     2MUGANDA                !
              2                                                               !
                                                                              !
                                                                              !
                                                                              !
                                                                              !
                                                                              !
                                                                              !
                                                                              !
                                              46.10   86.00    3.65    1.54   !
 2.19            0.70           75.00    1.57   30.40   30.50    0.21   30.401!
10 60  14.40   0.62!
           7112622                                     KAMPALA                !
                3                                     2MUGANDA                !
              6                                                               !
                                                                              !
                                                                              !
                                                                              !
                                                                              !
                                                                              !
                                                                              !
                                                                              !
                                              46.10   70.00    4.74    1.47   !
 2.82            3.18           63.00    1.50   28.00   26.50    0.17   26.401!
10 70  15.00   2.90!
           721202 BORNAGAIN                            IGANAGA                !
                4                                     1MUSOGA                 !
              6                                                               !
                                                                              !
                                                                              !
                                                                              !
                                                                              !
                                                                              !
                                                                              !
                                                                              !
                                              45.90   60.00    3.18    1.48   !
 1.92            0.59           60.00    1.53   25.60   25.60    0.12   25.60 !
90 60  14.70   3.04!
           7313922                                     MUBENDE                !
                 UNEDUCATED                           1MUKIGA                 !
              6                                                               !
                                                                              !
                                                                              !
                                                                              !
                                                                              !
                                                                              !
                                                                              !
                                                                              !
                                              40.10   50.00    2.34    0.69   !
 1.71            1.05           62.00    1.55   26.00   26.00    0.18   25.901!
10 70  11.20   0.65!
           7414721                                     JINJA                  !
                1                                     3MUGANDA                !
              2                                                               !
                                                                              !
                                                                              !
                                                                              !
                                                                              !
                                                                              !
                                                                              !
                                                                              !
                                              40.10   66.00    2.99    1.13   !
 1.64            1.24           76.00    1.68   27.00   32.00    0.22   31.901!
30 70  14.00   0.70!
           7512523                                     WAKISO                 !
                2                                     1MUGANDA                !
              1                                                               !
                                                                              !
                                                                              !
                                                                              !
                                                                              !
                                                                              !
                                                                              !
                                                                              !
                                              38.50   67.00    3.31    0.73   !
 2.70            0.79           55.00    1.47   25.40   27.00    0.28   26.901!
00 60  12.90  12.15!
           761302 BORNAGAIN                            IBANDA                 !
                1                                     3MUNYANKOLE             !
              6                                                               !
                                                                              !
                                                                              !
                                                                              !
                                                                              !
                                                                              !
                                                                              !
                                                                              !
                                              40.30   69.00    3.95    1.08   !
 3.02            0.65           90.00    1.53   38.40   37.00    0.33   37.001!
10 70  14.30   2.35!
           771202 BORNAGAIN                            KAMPALA                !
                3                                     2MUGANDA                !
              6                                                               !
                                                                              !
                                                                              !
                                                                              !
                                                                              !
                                                                              !
                                                                              !
                                                                              !
                                              45.10   56.00    3.60    1.70   !
 2.01            0.45           44.00    1.60   17.20   21.00    0.06   20.901!
00 60  12.30   1.41!
           7812223                                     KAMULI                 !
                1                                     3MUSOGA                 !
              2                                                               !
                                                                              !
                                                                              !
                                                                              !
                                                                              !
                                                                              !
                                                                              !
                                                                              !
                                              42.30   47.00    3.50    0.95   !
 2.49            0.71           53.00    1.61   20.40   21.50    0.04   21.501!
10 60  13.10   1.49!
           7912821                                     WAKISO                 !
                2                                     1MUGANDA                !
              6                                                               !
                                                                              !
                                                                              !
                                                                              !
                                                                              !
                                                                              !
                                                                              !
                                                                              !
                                              57.00   55.00    5.31    0.91   !
 4.35            1.25           57.00    1.53   24.30   26.50    0.19   26.401!
30 70  15.40   2.01!
           8012721                                     KAMPALA                !
                1                                     1MUGANDA                !
              2                                                               !
                                                                              !
                                                                              !
                                                                              !
                                                                              !
                                                                              !
                                                                              !
                                                                              !
                                              39.90   60.00    4.31    1.16   !
 2.88            0.83           64.00    1.59   25.30   30.50   32.00   30.301!
30 70  13.50   0.72!
           8111823                                     MUKONO                 !
                2                                     1MUSOGA                 !
              2                                                               !
                                                                              !
                                                                              !
                                                                              !
                                                                              !
                                                                              !
                                                                              !
                                                                              !
                                              45.00   37.00    3.55    1.42   !
 2.10            0.83           54.00    1.48   26.40   25.50    0.14   25.101!
00 70  12.60   3.18!
           8212423                                     KAMPALA                !
                2                                     2MUGANDA                !
              2                                                               !
                                                                              !
                                                                              !
                                                                              !
                                                                              !
                                                                              !
                                                                              !
                                                                              !
                                              41.80   47.00    3.50    1.56   !
 2.28            0.45           56.00    1.49   25.20   26.50    0.24   25.701!
00 70  14.00   3.51!
           8312422                                     LUWERO                 !
                1                                     3MUGANDA                !
              2                                                               !
                                                                              !
                                                                              !
                                                                              !
                                                                              !
                                                                              !
                                                                              !
                                                                              !
                                              44.10   53.00    4.57    2.13   !
 2.20            1.44           58.00    1.53   25.00   28.00    0.15   27.501!
10 80  14.00   1.49!
           8412622                                     KAMPALA                !
                1                                     2MUTOORO                !
              634                                                             !
                                                                              !
                                                                              !
                                                                              !
                                                                              !
                                                                              !
                                                                              !
                                                                              !
                                              34.70   45.00    4.59    1.00   !
 3.49            1.14           55.00    1.50   24.40   26.00    0.16   25.401!
00 60  12.70   2.09!
           8511821                                     WAKISO                 !
                1                                     1MUGANDA                !
              2                                                               !
                                                                              !
                                                                              !
                                                                              !
                                                                              !
                                                                              !
                                                                              !
                                                                              !
                                              43.40   47.00    4.23    1.61   !
 2.91            0.70           48.00    1.53   20.50   22.00    0.11   21.601!
00 70  13.20   4.34!
           8612721                                     MITYANA                !
                2                                     1MUGANDA                !
              2                                                               !
                                                                              !
                                                                              !
                                                                              !
                                                                              !
                                                                              !
                                                                              !
                                                                              !
                                              41.20   48.00    4.33    1.53   !
 2.81            0.73           61.00    1.60   23.80   25.50    0.11   25.101!
10 70  12.70   5.26!
           8713023                                     WAKISO                 !
                2                                     1MUGANDA                !
              1                                                               !
                                                                              !
                                                                              !
                                                                              !
                                                                              !
                                                                              !
                                                                              !
                                                                              !
                                              44.80   50.00    3.31    1.46   !
 2.10            0.61           55.00    1.56   22.60   24.50    0.16   23.901!
00 60  14.40   1.22!
           881522 BORNAGAIN                            KAMPALA                !
                1                                     1MUGANDA                !
              2                                                               !
                                                                              !
                                                                              !
                                                                              !
                                                                              !
                                                                              !
                                                                              !
                                                                              !
                                              39.10   47.00    6.13    1.40   !
 4.29            2.56           65.00    1.55   27.00   33.00    0.23   32.201!
40100  13.70   3.89!
           8912322                                     KAYUNGA                !
                1                                     1MUGWELE                !
              2                                                               !
                                                                              !
                                                                              !
                                                                              !
                                                                              !
                                                                              !
                                                                              !
                                                                              !
                                              35.70   55.00    2.76    0.64   !
 1.82            0.65           49.00    1.50   21.70   23.50    0.06   23.30 !
90 60   9.10   3.65!
           9013023                                     KAMPALA                !
                 UNEDUCATED                           1MUDAMA                 !
              2                                                               !
                                                                              !
                                                                              !
                                                                              !
                                                                              !
                                                                              !
                                                                              !
                                                                              !
                                              37.90   50.00    3.01    1.17   !
 1.76            0.96           53.00    1.55   22.00   24.50    0.10   24.101!
20 80  12.30   0.84!
           9112523                                     MUKONO                 !
                1                                     1MUGISU                 !
              6                                                               !
                                                                              !
                                                                              !
                                                                              !
                                                                              !
                                                                              !
                                                                              !
                                                                              !
                                              33.30   43.00    2.46    0.98   !
 1.49            0.61           46.00    1.52   19.90   21.50    0.08   21.201!
10 80  12.50   8.70!
           9212522                                     LUWERO                 !
                2                                     3MUGANDA                !
              2                                                               !
                                                                              !
                                                                              !
                                                                              !
                                                                              !
                                                                              !
                                                                              !
                                                                              !
                                              39.90   53.00    3.70    1.01   !
 2.50            0.48           60.00    1.55   24.90   25.50    0.05   25.301!
00 70  11.90   2.27!
           9313023                                     BUYENDE                !
                1                                     3MUSOGA                 !
              6                                                               !
                                                                              !
                                                                              !
                                                                              !
                                                                              !
                                                                              !
                                                                              !
                                                                              !
                                              51.00   50.00    3.20    1.18   !
 2.10            1.19           51.00    1.57   20.60   25.00    0.08   24.701!
00 60  14.00   0.58!
           9412121                                     KAMPALA                !
                 UNEDUCATED                           1MUGANDA                !
              2                                                               !
                                                                              !
                                                                              !
                                                                              !
                                                                              !
                                                                              !
                                                                              !
                                                                              !
                                              42.80   52.00    3.65    1.66   !
 2.29            0.70           56.00    1.50   24.80   27.00    0.10   26.601!
10 70  12.70   6.49!
           951302 BORNAGAIN                            MUKONO                 !
                2                                     3MUGANDA                !
              2                                                               !
                                                                              !
                                                                              !
                                                                              !
                                                                              !
                                                                              !
                                                                              !
                                                                              !
                                              39.20   77.00    3.83    0.97   !
 2.59            1.32           68.00    1.56   27.90   24.50    0.10   24.10 !
90 50  11.70   0.59!
           9611922                                     KABEMBE                !
                 UNEDUCATED                           1MUGANDA                !
              6                                                               !
                                                                              !
                                                                              !
                                                                              !
                                                                              !
                                                                              !
                                                                              !
                                                                              !
                                              40.40   45.00    2.82    1.19   !
 1.75            0.61           50.00    1.49   22.50   24.50    0.13   24.001!
10 70  13.20  14.24!
           9712412                                     KAYUNGA                !
                 UNEDUCATED                           1MUKENYI                !
              2                                                               !
                                                                              !
                                                                              !
                                                                              !
                                                                              !
                                                                              !
                                                                              !
                                                                              !
                                              41.50   62.00    3.30    0.99   !
 1.91            1.59           69.00    1.72   23.30   26.00    0.05   25.801!
00 60  12.90   1.28!
           9812021                                     MBALE                  !
                1                                     3MUNYANKOLE             !
              2                                                               !
                                                                              !
                                                                              !
                                                                              !
                                                                              !
                                                                              !
                                                                              !
                                                                              !
                                              40.00   50.00    3.90    1.13   !
 2.36            1.67           85.00    1.58   34.00   30.50    0.27   29.601!
00 60  12.40   1.35!
           991202 BORNAGAIN                            MUKONO                 !
                2                                     2MUGANDA                !
              6                                                               !
                                                                              !
                                                                              !
                                                                              !
                                                                              !
                                                                              !
                                                                              !
                                                                              !
                                              41.20   55.00    1.96    0.77   !
 1.19            0.87           45.00    1.55   18.73   22.50    0.09   22.201!
30 80  13.40   8.14!
          10012512                                     WAKISO                 !
                 UNEDUCATED                           3MUNYARWANDA            !
              2                                                               !
                                                                              !
                                                                              !
                                                                              !
                                                                              !
                                                                              !
                                                                              !
                                                                              !
                                              46.10   88.00    3.40    1.20   !
 2.46            0.56           63.00    1.60   24.60   28.00    0.06   27.801!
40 90  16.90   0.54!
          10113121                                     KAMPALA                !
                2                                     2MUGANDA                !
              6                                                               !
                                                                              !
                                                                              !
                                                                              !
                                                                              !
                                                                              !
                                                                              !
                                                                              !
                                              40.00   50.00    3.44    1.63   !
 1.84            0.63           55.00    1.53   23.50   24.50    0.12   24.10 !
90 50  12.60   1.53!
          102  112                                     KAMPALA                !
                1                                     3MUGANDA                !
              2                                                               !
                                                                              !
                                                                              !
                                                                              !
                                                                              !
                                                                              !
                                                                              !
                                                                              !
                                              60.00   45.00    4.17    1.70   !
 2.65            1.13           60.00    1.52   25.90   26.50    0.12   26.10 !
90 50  14.40   0.46!
          1031402 BORNAGAIN                            MUKONO                 !
                 UNEDUCATED                           3MUGANDA                !
              2                                                               !
                                                                              !
                                                                              !
                                                                              !
                                                                              !
                                                                              !
                                                                              !
                                                                              !
                                              45.20   62.00    4.72    1.42   !
 3.57            0.96           64.00    1.61   24.60   26.00    0.08   25.701!
30 90  14.30   3.84!
          10414023                                     KAMPALA                !
                2                                     3MUSAMYA                !
              1                                                               !
                                                                              !
                                                                              !
                                                                              !
                                                                              !
                                                                              !
                                                                              !
                                                                              !
                                              36.70   45.00    3.54    1.39   !
 2.23            0.77           50.00    1.60   19.50   22.00    0.09   21.701!
00 50  12.60   2.65!
          10512521                                     KAMPALA                !
                1                                     3MULULI                 !
              2                                                               !
                                                                              !
                                                                              !
                                                                              !
                                                                              !
                                                                              !
                                                                              !
                                                                              !
                                              40.80   65.00    3.91    1.15   !
 2.88            0.51           68.00    1.53   29.00   29.50    0.19   28.901!
20 70  14.80   0.57!
          10612313                                     KAMPALA                !
                2                                     3MUGANDA                !
              6                                                               !
                                                                              !
                                                                              !
                                                                              !
                                                                              !
                                                                              !
                                                                              !
                                                                              !
                                              43.30   55.00    2.88    1.14   !
 2.19            0.44           65.00    1.60   25.40   28.50    0.12   28.101!
10 70  14.60   0.41!
          10712411                                     KAMPALA                !
                4                                     1MUGANDA                !
              6                                                               !
                                                                              !
                                                                              !
                                                                              !
                                                                              !
                                                                              !
                                                                              !
                                                                              !
                                              45.30   56.00    2.99    0.72   !
 2.18            1.32           54.00    1.64   20.00   23.50    0.04   23.401!
10 60  16.00  10.80!
          10812021                                     KAGADI                 !
                1                                     3MUNYANKOLE             !
              6                                                               !
                                                                              !
                                                                              !
                                                                              !
                                                                              !
                                                                              !
                                                                              !
                                                                              !
                                              42.30   42.00    3.47    1.52   !
 2.14            0.66           65.00    1.60   25.40   27.50    0.20   26.80 !
90 50  13.30   0.39!
          10913411                                     KAMPALA                !
                4                                     3MUGANDA                !
              2                                                               !
                                                                              !
                                                                              !
                                                                              !
                                                                              !
                                                                              !
                                                                              !
                                                                              !
                                              39.20   86.00    8.59    1.27   !
 6.85            1.59           76.00    1.62   28.90   29.50    0.14   29.001!
30 70  17.80   1.45!
          11012322                                     MITYANA                !
                2                                     1MUGANDA                !
              2                                                               !
                                                                              !
                                                                              !
                                                                              !
                                                                              !
                                                                              !
                                                                              !
                                                                              !
                                              39.90   33.00    4.10    2.32   !
 2.12            0.33           47.00    1.48   21.40   23.00    0.10   22.60 !
90 50  13.70   1.61!
          11112422                                     WAKISO                 !
                1                                     3MUGANDA                !
              2                                                               !
                                                                              !
                                                                              !
                                                                              !
                                                                              !
                                                                              !
                                                                              !
                                                                              !
                                              43.90   44.00    5.20    1.53   !
 3.73            1.11           54.00    1.51   23.60   26.50    0.20   25.80 !
90 60  14.40   0.57!
          11225623                                     KAMPALA                !
                2                                     1MUGANDA                !
              3 1                                          1                  !
                                                                              !
                       5114                                                   !
2                                            1      JUICE,BANANAS             !
               REASON NOT GIVEN                     1                         !
            2                                                                 !
                                         1                                    !
   1                                         22 1THEY MAKE THE BODY SWELL     !
                                        12    39.20  628.00    4.10    1.58   !
 2.12            0.58           57.00    1.50   25.30   19.50    0.07   19.201!
20 70  10.70  18.74!
          11323812                                     WAKISO                 !
                 NOT EDUCATED                         1MUGANDA                !
              31                                            1                 !
                                                                              !
                       3214                                                   !
2                                            11     EGGS,BANANAS              !
               REASON NOT GIVEN                     1                         !
            2                                                                 !
                                         1                                    !
    1                                        1111THEY CAUSE SEVERE BACKACHE   !
                                        213   38.40  795.00    3.49    0.44   !
 1.16            3.33           55.00    1.60   21.40   23.50    0.06   23.301!
30 80  14.00   3.51!
          11425511                                     KAMPALA                !
                1                                     3MUFUMBIRA              !
              2 11                                         1 1                !
                                                                              !
                       3114                                                   !
2                                            2                                !
                                                                              !
            2                                                                 !
                                         1                                    !
     1                                       1112                             !
                                        213   30.00  972.00    4.16    1.91   !
 1.94            0.69   30.00   75.00    1.73   25.00   26.00    0.05   25.901!
90110   7.80   8.76!
          1152502 BORNAGAIN                            WAKISO                 !
                1                                     1MUGANDA                !
              6 1                                          1                  !
                                                                              !
                       1214                                                   !
2                                            11     OFFALS                    !
               REASON NOT GIVEN                     1                         !
            2                                                                 !
                                        11                                    !
   1                                         1111NOTHING HAPPENS              !
                                        22    40.50  768.00    7.02    1.88   !
 4.48            1.43           50.00    1.56   20.50   21.00    0.04   20.801!
90110   7.40   1.22!
          11623912                                     KAMPALA                !
                4                                     2ITESOT                 !
              1    1                                       1                  !
                                                                              !
                       5214                                                   !
1    1                                       1      PROTEINS                  !
             1                                      1                         !
            1VEGETABLES                                                       !
  2                                      1                                    !
    1                                        22 1NOTHING HAPPENS              !
                                        12    46.60  131.00    4.28    1.94   !
         1.99    0.93           61.00    1.67   21.80   25.00    0.04   24.801!
10 70  15.90   0.73!
          11724912                                     WAKISO                 !
                2                                     1MUGANDA                !
              2       NOT KNOWN                            1                  !
                                                                              !
                       1214                                                   !
2                                            11   1 TOMATOES                  !
               REASON NOT GIVEN                     1                         !
            2                                                                 !
                                         1                                    !
   1  1                                      1111NOTHING HAPPENS              !
                                        22    43.40 1282.00    5.59    1.01   !
 4.02            1.12  100.00   71.00    1.68   25.00   28.00    0.10   27.601!
60110   8.30  17.26!
          11821912                                     LUWERO                 !
                1                                     2MUGANDA                !
              6       NOT KNOWN                                               !
                                                               NONE           !
                       4214                                                   !
2                                            2                                !
                                                                              !
            2                                                                 !
                                         1                                    !
     1                                       1112                             !
                                        52    45.80   84.00    3.35    0.95   !
 2.20            0.45           65.00    1.64   24.10   27.50    0.05   27.301!
40 90  13.20   1.41!
          11927411                                     MUKONO                 !
                2                                     1MUSAMYA                !
              111                                          11                 !
                                                                              !
                       2214                                                   !
2                                            2                                !
                                                                              !
            2                                                                 !
                                         1                                    !
     1                                       22 2                             !
                                        12    46.40  641.00    4.07    1.18   !
 2.44            1.45           85.00    1.82   25.70   27.50    0.10   27.101!
10 80  12.00   3.10!
          12025013                                     KAMPALA                !
                 UNEDUCATED                           1MUSOGA                 !
              2 1                                          1                  !
                                                                              !
                       4114                                                   !
2                                            2                                !
                                                                              !
            2                                                                 !
                                         1                                    !
   1 1                                       1112                             !
                                        52    44.10  111.00    3.86    1.48   !
 1.96            1.12           57.00    1.60   22.30   24.00    0.05   23.801!
40100  14.20  12.09!
          12126522                                     IGANGA                 !
                1                                     1MUNYORO                !
              5 1                                          1                  !
                                                                              !
                       8214                                                   !
2                                            2                                !
                                                                              !
            2                                                                 !
                                        1                                     !
   1 1                                       1112                             !
                                        52    39.10 1024.00    5.96    1.49   !
 3.60            1.32           52.00    1.45   24.70   27.50    0.11   27.201!
20 70  14.10   3.27!
          12224412                                     KAMPALA                !
                2                                     2LUGBARA                !
              1       NOT KNOWN                                               !
                                                               NONE           !
                       122                                                    !
2                                            2                                !
                                                                              !
            2                                                                 !
                                        11                                    !
     1                                       22 2                             !
                                        12    45.40  117.00    7.95    1.63   !
 5.66            1.59           57.00    1.60   22.30   26.00    0.06   25.801!
40 80  16.40   2.54!
          12325821                                     MASINDI                !
                 UNEDUCATED                           1MUNYANKOLE             !
              1 1                                          1   1              !
                                                                              !
                       5211                                                   !
2                                            11   1 SALT,SUGAR                !
               REASON NOT GIVEN                     1                         !
            1VEGETABLES                                                       !
  2                                      1                                    !
    1                                        1111NOTHING HAPPENS              !
                                        22    40.80  100.00    3.92    1.18   !
 2.11            1.13           62.00    1.63   23.30   26.00    0.09   25.701!
40 80  10.50   1.33!
          12421821                                     WAKISO                 !
                3                                     1MUGANDA                !
              6 1                                          1                  !
                                                                              !
                       3214                                                   !
2                                            1      SALT                      !
               REASON NOT GIVEN                     1                         !
            2                                                                 !
                                         1                                    !
    1                                        1111THEY CAUSE BODY SWELLING     !
                                        22    44.10  734.00    7.06    1.41   !
 5.02            1.55  300.00   64.00    1.52   27.70   28.50    0.24   28.401!
30 80  16.10   0.89!
          12524613                                     SOROTI                 !
                1                                     1LUGBARA                !
              111                                          11                 !
                                                                              !
                       1214                                                   !
2                                            2                                !
                                                                              !
            2                                                                 !
                                         1                                    !
     1                                       1112                             !
                                        22    46.10  106.00    5.15    0.87   !
 3.16            2.44          108.00    1.82   32.60   35.00    0.15   34.901!
00 60  15.70   1.96!
          12622413                                     WAKISO                 !
                2                                     2MUGANDA                !
              6       NOT KNOWN                                               !
                                                               NONE           !
                       1214                                                   !
2                                            1    1 SALT                      !
               REASON NOT GIVEN                     1                         !
            2                                                                 !
                                        11                                    !
     1                                       2  1NOTHING HAPPENS              !
                                        12    22.90  112.00    9.34    1.49   !
 7.24            1.56  500.00   68.00    1.64   25.30   26.00    0.06   25.801!
30 70  14.60   0.91!
          12723722                                     KIBOGA                 !
                1                                     1MUGANDA                !
              5  1                                           1 1              !
                                                                              !
                       1214                                                   !
2                                            2                                !
                                                                              !
            2                                                                 !
                                        1                                     !
   1 1                                       1112                             !
                                        22    45.40   90.70    5.59    1.09   !
 3.50            2.34   30.00   54.00    1.55   22.50   21.50    0.06   21.501!
30 90   6.30   1.23!
          12826923                                     MUKONO                 !
                1                                     1MUGANDA                !
              6 1                                          1                  !
                                                                              !
                      12114                                                   !
2                                            1      TOO MUCH SALT             !
             1                                      1                         !
            2                                                                 !
                                         1                                    !
   11                                        22 2                             !
                                        12    35.70  215.00    6.41    2.35   !
 3.54            1.15           50.00    1.46   23.40   25.50    0.14   25.401!
40100  12.50   6.22!
          12923422                                     KAMPALA                !
                1                                     1MUNYANKOLE             !
              2  1                                         1 1                !
                                                                              !
                       1214                                                   !
2                                            1  1   TOO MUCH SALT             !
               REASON NOT GIVEN                     1                         !
            2                                                                 !
                                         1                                    !
    1                                        22 2                             !
                                        12    39.00  518.00    4.38    1.39   !
 2.40            1.46  300.00   53.00    1.56   21.70   23.50    0.09   23.501!
80130   7.80   1.71!
          13021821                                     JINJA                  !
                2                                     1MUGANDA                !
              6       NOT KNOWN                                1              !
                                                                              !
                       1214                                                   !
2                                            11 1                             !
               REASON NOT GIVEN                     1                         !
             POSHO, RICE, CASSAVA                                             !
  2                                     1                                     !
    11                                       1111IT MAKES HER FEEL UNWELL AND !
WEAK                                    511   35.00 1253.00    5.16    0.88   !
 3.54            1.79  100.00   46.00    1.54   19.40   21.00    0.04   20.901!
30100   7.20   2.64!
          13122011                                     MUBENDE                !
                2                                     1MUGANDA                !
              6    1                                       1                  !
                                                                              !
                       4214                                                   !
2                                            1      SALT                      !
               REASON NOT GIVEN                     1                         !
            2                                                                 !
                                        11                                    !
    1                                        22 2                             !
                                         2    31.30  132.00    6.87    3.10   !
 3.57            0.58   30.00   46.00    1.52   19.90   22.70    0.05   22.601!
20 80  10.60   1.16!
          13223022                                     WAKISO                 !
                 UNEDUCATED                           3MUKIGA                 !
              2     1                                                         !
                                                               NONE           !
                       1214                                                   !
2                                            2                                !
                                                                              !
            2                                                                 !
                                        1                                     !
     1                                       22 2                             !
                                        12    46.70   58.00    4.91    0.85   !
 3.48            1.15   30.00   64.00    1.53   27.30   27.00    0.13   27.001!
10 70   8.50  11.28!
          13322221                                     MUKONO                 !
                2                                     1MUGANDA                !
              6  1                                           1                !
                                                                              !
                       122                                                    !
2                                            2                                !
                                                                              !
            2                                                                 !
                                         1                                    !
     1                                       1112                             !
                                        511   22.80  114.00    8.21    2.33   !
 4.17            3.59  300.00   44.00    1.52   19.00   20.00    0.06   19.901!
30110   9.20   3.39!
          13425622                                     KYENJONJO              !
                1                                     1MUTOORO                !
              6  1                                           1                !
                                                                              !
                       1214                                                   !
                                             2                                !
                                                                              !
            2                                                                 !
                                        1                                     !
    1                                        1112                             !
                                        511   13.20  276.00   13.61    1.68   !
10.86            1.91  300.00   60.00    1.53   25.60   24.00    0.10   23.901!
10 80  10.80   4.10!
          13525622                                     MITYANA                !
                4                                     3MUGANDA                !
              6    1                                       1                  !
                                                                              !
                       1214                                                   !
2                                            11     SALT                      !
             1                                      1                         !
            1IRISH, RICE                                                      !
  2                                      1                                    !
    1                                        1111NOTHING HAPPENS              !
                                        52    22.00  115.00    8.16    2.36   !
 4.24            3.55  300.00   66.00    1.58   26.40   28.50    0.09   28.401!
30 90   9.40   2.22!
          13623412                                     WAKISO                 !
                1                                     2MUGANDA                !
              2    1                                       1                  !
                                                                              !
                       1214                                                   !
2                                            2                                !
                                                                              !
            2                                                                 !
                                         1                                    !
    1                                        22 2                             !
                                        12    49.20  120.00    4.31    1.20   !
 2.67            0.94   30.00   69.00    1.62   26.30   29.20    0.13   29.201!
40110  17.50   2.57!
          13723223                                     MPINGI                 !
                2                                     1MUSOGA                 !
              6  1                                           1                !
                                                                              !
                       1214                                                   !
2                                            2                                !
                                                                              !
            2                                                                 !
                                         1                                    !
     1                                       1122                             !
                                        22    42.00   84.00    5.09    0.98   !
 2.58    3.23          300.00   55.00    1.60   21.50   23.00    0.12   22.901!
10 80  10.30   6.28!
          13827021                                     MBALE                  !
                1                                     1MUGWERE                !
              1 1                                          1                  !
                                                                              !
                       1114                                                   !
2                                            2                                !
                                                                              !
            2                                                                 !
                                        1                                     !
    1                                        1112                             !
                                        22    40.40 1282.00    2.60    0.32   !
 1.85            0.87   30.00   50.00    1.47   23.00   23.00    0.15   22.901!
30 80  10.20   8.58!
          13925211                                     NTUGAMO                !
                1                                     1MUNYANKOLE             !
              2 1                                          1                  !
                                                                              !
                       7214                                                   !
2                                            11 1 1                           !
               REASON NOT GIVEN                     1                         !
            2                                                                 !
                                         1                                    !
    11                                       1111THE STOMACH SWELLS           !
                                        22    32.90 2317.00    3.97    0.89   !
 2.17            1.79   15.00   66.00    1.65   24.00   22.00    0.05   21.901!
40 60  12.00  16.83!
          14023012                                     KAMPALA                !
                3                                     1MUGANDA                !
              6 1                                          1                  !
                                                                              !
                       1114                                                   !
2                                            11 1 1 SALT                      !
             1                                      1                         !
            2                                                                 !
                                         1                                    !
    1                                        1111                             !
                                        52    37.80 1764.00    5.44    0.58   !
 3.70            2.25  100.00   60.00    1.64   22.20   15.50    0.05   15.401!
40 80  11.50  12.80!
          14123612                                     WAKISO                 !
                2                                     2MUKIGA                 !
              2 1                                          1                  !
                                                                              !
                       3114                                                   !
2                                            1  1 11SALT                      !
              1THEY ADD MORE WATER IN THE BODY      1                         !
            1GREENS,VEGETABLES                                                !
  2                                     11                                    !
   111                                       1111THEY CAUSE DIARRHEA          !
                                        211  118.00 1080.00    5.87    0.48   !
 1.91            4.29   30.00   58.00    1.60   22.60   23.50    0.07   23.501!
20 90  13.00  20.06!
          14222511                                     KAMPALA                !
                4                                     1JAPHADOLA              !
              6 1                                          1                  !
                                                                              !
                       2214                                                   !
1      1POISON                               1     1SALT                      !
              1THEY CONTAIN ALOT OF WATER           1                         !
            2                                                                 !
                                         1                                    !
    11                                       1122                             !
                                        12    91.00   84.00    3.12    0.64   !
 1.81            1.70  100.00   69.00    1.65   25.30   24.00    0.06   23.90 !
90 50  12.50  11.81!
          14323412                                     WAKISO                 !
                4                                     3MUGANDA                !
              6  1                                           1                !
                                                                              !
                       1214                                                   !
1      1ACCIDENT                             2                                !
                                                                              !
            2                                                                 !
                                        1                                     !
    11                                       1111THEY MAKE THE STOMACH SWELL  !
                                        211   18.50  299.00    7.47    0.89   !
 4.29            3.52           51.00    1.58   20.40   18.50    0.02   18.401!
10 60  11.20   7.70!
          14424021                                     MPINGI                 !
                1                                     3MUNYANKOLE             !
              61                                           1                  !
                                                                              !
                       1214                                                   !
2                                            11 1                             !
              1THEY INCREASE BLOOD PRESSURE         1                         !
            2                                                                 !
                                        1                                     !
   1 1                                       22 2                             !
                                        11    39.00  518.00    4.48    1.39   !
 2.65            0.74  100.00   82.00    1.67   29.40   29.50    0.16   29.401!
60 90  11.20   5.07!
          14523223                                     WAKISO                 !
                2                                     1MUGANDA                !
              2 1                                          1                  !
                                                                              !
                       3214                                                   !
2                                            2                                !
                                                                              !
            2                                                                 !
                                         1                                    !
    11                                       1112                             !
                                        52    27.30 1024.00    6.80    0.91   !
 4.40            2.72   15.00   50.00    1.64   18.50   23.00    0.06   22.901!
30 80  12.00  11.06!
          14621811                                     KAMPALA                !
                2                                     1MUGISU                 !
              6 1                                          1                  !
                                                                              !
                       1214                                                   !
2                                            2                                !
                                                                              !
            2                                                                 !
                                         1                                    !
    1                                        1112                             !
                                        22    34.40 1510.00    3.31    1.21   !
 1.71            0.75   30.00   52.00    1.65   19.00   22.00    0.05   21.901!
30 90  11.00  11.06!
          14725612                                     KAYUNGA                !
                1                                     1MUGANDA                !
              2 1                                          1                  !
                                                                              !
                      10214                                                   !
2                                            2                                !
                                                                              !
            2                                                                 !
                                        11                                    !
    11                                       22 2                             !
                                        12    40.80 2722.00    2.57    0.31   !
 1.90            0.82   15.00   70.00    1.66   25.40   25.00    0.05   24.901!
80 90  16.00   8.08!
          1482262 BORNAGAIN                            WAKISO                 !
                3                                     1MUNYARWANDA            !
              1 1                                          1   1CCF           !
                                                                              !
                       1214                                                   !
2                                            2                                !
                                                                              !
            2                                                                 !
                                         1                                    !
    11                                       1112                             !
                                        52    38.70   63.00    3.15    0.51   !
 1.89            1.37  100.00   65.00    1.58   29.00   26.50    0.15   26.401!
10 70  10.00   1.30!
          14921811                                     KAMPALA                !
                2                                     1MUGANDA                !
              6      1GLOMERULAR NEPHROSIS                                    !
                                                              1NONE           !
                       1214                                                   !
2                                            1     1SALT,SUGAR                !
             1                                      1                         !
            1SWEETPOTATOES,VEGETABLES,CASSAVA FRUITS                          !
  2                                      1                                    !
   11                                        22 1NOTHING HAPPENS              !
                                        12    36.90   57.00    3.61    0.93   !
 2.27            0.70           59.00    1.59   23.00   24.50    0.05   24.50 !
90 60  13.00   2.67!
          1502372 BORNAGAIN                            WAKISO                 !
                1                                     3MUGANDA                !
              6      1BILATERAL RENAL DISEASE              1                  !
                                                                              !
                       1114                                                   !
2                                            1     1SALTY FOOD,SWEETPOTATOES  !
              1REASON NOT GIVEN                     1                         !
            2                                                                 !
                                         1                                    !
    1                                        22 1THE FACE BECOMES SWOLLEN     !
                                        22    47.70  120.00    3.64    1.39   !
 1.90            0.61           52.00    1.63   19.50   25.50    0.09   25.401!
10 70  14.10   1.90!
          15125013                                     KAMPALA                !
                 UNEDUCATED                           1MUSOGA                 !
              2 1                                          1                  !
                                                                              !
                       1214                                                   !
2                                            1     1SALTY FOODS               !
              1REASON NOT GIVEN                     1                         !
            2                                                                 !
                                         1                                    !
   11                                        1111NOTHING HAPPENS              !
                                        22    45.20   75.00    5.34    1.12   !
 3.70            1.00   15.00   62.00    1.64   23.00   23.50    0.05   23.401!
10 70  13.60   6.03!
          15221821                                     TORORO                 !
                1                                     1MUTESO                 !
              6 1                                          1                  !
                                                                              !
                       1214                                                   !
2                                            1     1SALTY FOODS               !
             1                                      1                         !
            2                                                                 !
                                         1                                    !
    1                                        22 1THE BODY SWELLS              !
                                        12    44.50   46.00    5.02    1.27   !
 3.02            1.14   15.00   69.00    1.70   23.80   26.50    0.17   26.401!
30 90  13.70   4.52!
          1532382 BORNAGAIN                            JINJA                  !
                1                                     1MUSOGA                 !
              6 1                                          1                  !
                                                                              !
                       2214                                                   !
2                                            111                              !
              1REASON NOT GIVEN                     1                         !
            2                                                                 !
                                        11                                    !
    1                                        1111GETS BURNING SENSATIONS IN TH!
E STOMACH                               211   32.40 2375.00    5.39    0.95   !
 3.85            1.48  100.00   63.00    1.64   23.40   27.20    0.12   27.201!
30 90   6.70   2.69!
          15425412                                     AMORIYA                !
                4                                     3ITESOT                 !
              1      1NONE                                 1                  !
                                                                              !
                       5214                                                   !
2                                            1 1   1MILK                      !
             1                                      1                         !
            2                                                                 !
                                        1                                     !
    11                                       1112                             !
                                        22    13.80   84.00   10.29    2.08   !
 7.28            2.05  100.00   70.00    1.81   21.40   27.00    0.10   30.00 !
90 70  13.50   3.35!
          15526221                                     LUWERO                 !
                1                                     1MUGANDA                !
              1 1                                          1                  !
                                                                              !
                      10114                                                   !
2                                            2                                !
                                                                              !
            2                                                                 !
                                        1                                     !
    11                                       1112                             !
                                        12    40.60  719.00    3.78    1.15   !
 2.14            0.98   30.00   60.00    1.54   25.00   23.00    0.06   22.901!
40 90   9.20   4.52!
          15624512                                     LUWERO                 !
                1                                     3MUNYARWANDA            !
              6     1                                                         !
                                                              1NONE           !
                       1214                                                   !
2                                            1     1SALTY FOODS               !
              1IT PREVENTS DYSPNEA                  1                         !
            1FISH                                                             !
  1SMALL QUANTITY                       1                                     !
    11                                       1112                             !
                                        22    16.60  207.00    2.39    0.39   !
 2.01            1.66  100.00   70.00    1.64   26.00   25.50    0.09   25.501!
50 90   7.40  21.98!
          15723222                                     KAMPALA                !
                1                                     1MUGANDA                !
              611                                          11                 !
                                                                              !
                       1214                                                   !
2                                            2                                !
                                                                              !
            2                                                                 !
                                         1                                    !
    1                                        1112                             !
                                        22    27.30  890.00    4.38    0.86   !
 5.00            1.71   30.00   63.00    1.62   24.00   23.50    0.06   23.401!
30 90  12.00  22.20!
          1592482 BORNAGAIN                            KAMULI                 !
                2                                     1MUSOGA                 !
              2 1                                          1                  !
                                                                              !
                       2214                                                   !
2                                            1      SALTY FOODS               !
              1THEY CAUSE THE BODY TO SWELL         1                         !
            2                                                                 !
                                        1                                     !
    1                                        2  1THE BODY SWELLS              !
                                        12    34.50  162.00    6.02    1.01   !
 6.03            1.84   30.00   57.00    1.56   23.40   23.50    0.15   23.501!
50110  12.00   4.59!
          16021822                                     WAKISO                 !
                2                                     1MUNYANKOLE             !
              6 1                                          1                  !
                                                                              !
                       322                                                    !
2                                            2                                !
                                                                              !
            2                                                                 !
                                         1                                    !
    11                                       111                              !
                                        22    34.50  162.00    6.02    1.01   !
 6.03            1.84   30.00   57.00    1.56   23.40   23.50    0.15   23.401!
50110  13.00   4.59!
          16123222                                     MASAKA                 !
                2                                     3MUKIGA                 !
              2  1                                           1                !
                                                                              !
                       1214                                                   !
1      1ANTIRETROLVIRAL THERAPY              2                                !
                                                                              !
            2                                                                 !
                                        1                                     !
    1                                        2  2                             !
                                        12    31.00  162.00    4.72    1.34   !
 4.16            2.68  100.00   60.00    1.52   26.00   26.00    0.16   26.00 !
90 60  11.20  11.54!
          1622232 BORNAGAIN                            KAMPALA                !
                2                                     1MUGANDA                !
              2      1NONE                                                    !
                                                              1NONE           !
                       2214                                                   !
2                                            2     1MEAT, SALT                !
              1REASON NOT GIVEN                     1                         !
            1GREENS                                                           !
  2                                      1                                    !
    1                                        1121THE LEGS AND EYES SWELL      !
                                        412   37.60  539.00    3.68    1.17   !
 3.03            0.77   30.00   76.00    1.63   28.60   27.50    0.12   27.501!
80100  13.00   6.63!
          16326013                                     WAKISO                 !
                1                                     3MUGANDA                !
              111                                          11                 !
                                                                              !
                       1214                                                   !
2                                            2                                !
                                                                              !
            2                                                                 !
                                         1                                    !
     1                                       1112                             !
                                        22    37.60  539.00    3.68    1.17   !
 3.03            0.77   30.00   76.00    1.63   28.60   27.50    0.12   27.501!
80100  13.00   6.63!
          16421812                                     ARUA                   !
                1                                     1MADI                   !
              6     11NONE                                                    !
                                                              1NONE           !
                       1214                                                   !
2                                            1     1SALTY FOODS               !
              1THEY INCREASE BODY SWEELING          1                         !
            2                                                                 !
                                        11                                    !
    1                                        1111                             !
                                        211   10.70  167.00   10.88    0.83   !
                 1.74  300.00   68.00  167.00   24.00   24.20    0.09   24.001!
20 80  13.00   1.94!
          16522912                                     MALABA                 !
                 NONEDUCATED                          2MUGANDA                !
              6     1                                                         !
                                                              1NONE           !
                      1122                                                    !
2                                            2                                !
                                                                              !
            2                                                                 !
                                         1                                    !
    11                                       1112                             !
                                        22    31.70   65.00    3.20    0.45   !
 3.21            0.90   30.00   58.00    1.70   20.00   25.00    0.05   25.001!
10 70  13.00  22.50!
          16627512                                     MITYANA                !
                1                                     3MUGANDA                !
              2     1                                                         !
                                                              1NONE           !
                       1214                                                   !
2                                            2                                !
                                                                              !
            2                                                                 !
                                        1                                     !
   11                                        1112                             !
                                        22    31.70   76.00    3.19    0.46   !
 3.23            0.90   15.00   60.00    1.65   22.00   24.50    0.05   25.001!
30 70  13.70  22.56!
          16721812                                     KAMPALA                !
                1                                     1MADI                   !
              6      1HYPOALBUNEMIA                                           !
                                                              1NONE           !
                       1214                                                   !
2                                            11 1  1SALT, POTATOES            !
                                                    1                         !
            2                                                                 !
                                        11                                    !
    1                                        1111GETS DIFFICULTY WITH DIGESTIO!
N                                       22     9.40  136.00    6.44    0.20   !
 5.16            2.97   30.00   72.00    1.73   24.00   24.00    0.11   23.901!
10 70  10.80 216.28!
          16824412                                     ARUA                   !
                2                                     2LUGBARA                !
              1     1                                                         !
                                                              1NONE           !
                       1214                                                   !
2                                            2                                !
                                                                              !
            2                                                                 !
                                         1                                    !
    11                                       1112                             !
                                        22    38.60   78.00    5.95    1.00   !
 6.97            1.43           58.00    1.62   22.00   24.00    0.06   23.901!
30 80  16.70   6.37!
          1692521 ADVENTIST                            WAKISO                 !
                2                                     2MUGANDA                !
              2 1                                          1                  !
                                                                              !
                       6214                                                   !
2                                            2                                !
                                                                              !
            2                                                                 !
                                         1                                    !
   11                                        1112                             !
                                        52    40.50  159.00    4.59    0.67   !
 4.69            1.62           85.00    1.64   31.60   30.50    0.10   30.401!
50 90  14.50  15.32!
          17021912                                     KAMPALA                !
                1                                     3MUGANDA                !
              6     1                                                         !
                                                              1NONE           !
                       1214                                                   !
2                                            2                                !
                                                                              !
            2                                                                 !
                                         1                                    !
     1                                       2  2                             !
                                        112   61.00  179.00    6.01    0.69   !
 7.25            1.64  100.00   61.00    1.67   21.80   27.00    0.07   26.901!
22 92  12.10   7.33!
          17123021                                     WAKISO                 !
                2                                     2MUKIGA                 !
              2 1                                          1                  !
                                                                              !
                       3114                                                   !
2                                            11 1                             !
             1                                      1                         !
            2                                                                 !
                                         1                                    !
    1 1                                      1111THE PRESSURE INCREASES       !
                                        22    42.60  581.00    3.94    0.79   !
 4.13            1.04   15.00   58.00    1.61   22.30   25.00    0.14   24.901!
82107   9.30   1.70!
          1722672 BORNAGAIN                            MAKINDYE               !
                2                                     1MUGANDA                !
              6     1                                                         !
                                                              1NONE           !
                       1214                                                   !
2                                            2                                !
                                                                              !
            2                                                                 !
                                        11                                    !
   1 1                                       1112                             !
                                        2     40.20   55.00    6.37    0.92   !
 6.08            3.72   30.00   74.00    1.51   32.40   28.00    0.18   27.901!
37 80  12.60   6.93!
          17325912                                     KAYUNGA                !
                1                                     2MUGANDA                !
              2 1                                          1                  !
                                                                              !
                       2214                                                   !
2                                            1    1                           !
              1REASON NOT GIVEN                     1                         !
            2                                                                 !
                                        11                                    !
    11                                       1112                             !
                                        22    39.90 1257.00    2.89    1.17   !
 1.96            0.34   15.00   63.00    1.68   22.30   24.50    0.05   24.401!
78 92   4.20   9.40!
          17424611                                     KAMPALA                !
                1                                     2MUFUMBIRA              !
              2 1   1                                      1                  !
                                                                              !
                       1214                                                   !
2                                            2                                !
                                                                              !
            2                                                                 !
                                         1                                    !
     1                                       2  2                             !
                                        12    43.40   59.00    4.59    0.79   !
 4.93            1.71   15.00   74.00    1.64   27.50   29.00    0.18   28.901!
70100  16.50   2.68!
          17524711                                     KANUNGU                !
                2                                     3MUKIGA                 !
              2 1                                          1                  !
                                                                              !
                       1214                                                   !
2                                            1    11MILK                      !
              1THEY CAUSE DIFFICULTY IN BREATHING   2                         !
            2                                                                 !
                                        1                                     !
    1                                        1111HE FEELS BAD                 !
                                        22    32.40  152.00    5.19    0.36   !
 6.84            1.41   15.00   63.00    1.67   22.50   23.00    0.05   22.901!
78130   8.70   5.26!
          1762452 BORNAGAIN                            KALANGALA              !
                 UNEDUCATED                           3MUZIGA                 !
              5 1                                          1                  !
                                                                              !
                       3214                                                   !
2                                            2                                !
                                                                              !
            2                                                                 !
                                        1                                     !
     1                                       1112                             !
                                        211   36.70  343.00    4.38    0.85   !
 4.54            1.74   30.00   58.00    1.67   20.70   25.50    0.17   25.401!
44 79   9.00   1.94!
          1772281 BORNAGAIN                            WAKISO                 !
                3                                     2LANGI                  !
              2      1NONE                                                    !
                                                              1NONE           !
                       3214                                                   !
2                                            1     1REDMEAT                   !
            1                                       1                         !
            2                                                                 !
                                         1                                    !
    11                                       1122                             !
                                        42    14.10  198.00   16.98    0.52   !
24.87            4.86  100.00   71.00    1.63   26.70   26.60    0.10   26.501!
15 55  10.80   3.34!
          17823221                                     WAKISO                 !
                1                                     3MUDAMA                 !
              2 1                                          1                  !
                                                                              !
                       3214                                                   !
2                                            1     1SALT                      !
              1IT INCREASES HER BLOOD PRESSURE      1                         !
            2                                                                 !
                                         1                                    !
    1                                        1111NOTHING HAPPENS              !
                                        22    40.10  515.00    4.00    0.85   !
 5.80            1.11           40.00    1.47   18.50   23.50    0.06   23.401!
82116  10.00  11.36!
          17927512                                     BUYUKWE                !
                2                                     1MUGANDA                !
              6 1                                          1                  !
                                                                              !
                       1214                                                   !
2                                            2                                !
                                                                              !
            2                                                                 !
                                        11                                    !
    11                                       111                              !
                                        22    39.70  256.00    6.24    0.72   !
 6.83            2.73   15.00   60.00    1.50   26.60   22.00    0.09   21.901!
47103  10.30  18.16!
          18025121                                     WAKISO                 !
                1                                     1MUSOGA                 !
              511                                          11                 !
                                                                              !
                       1114                                                   !
2                                            11   1                           !
              1REASON WAS NOT GIVEN                 1                         !
            2                                                                 !
                                         1                                    !
   111                                       1112                             !
                                        211   31.60  160.00    4.73    1.38   !
 4.16            2.70  100.00   58.00    1.65   21.30   24.00    0.11   23.902!
14119  10.30  11.65!
          18123811                                     SEMBABULE              !
                 UNEDUCATED                           3MUNYANKOLE             !
              2 1                                          1                  !
                                                                              !
                       3214                                                   !
2                                            2                                !
                                                                              !
            2                                                                 !
                                        11                                    !
   11                                        1122                             !
                                        52    31.60  626.00    1.73    0.62   !
 1.21            0.49   15.00   68.00    1.74   22.40   21.20    0.06   22.101!
40100  12.20   3.28!
          18224622                                     KAMPALA                !
                2                                     1MUGANDA                !
              6 1                                          1                  !
                                                                              !
                      30 14                                                   !
2                                            1  1  1BEANS                     !
             1                                                                !
            2                                                                 !
                                         1                                    !
   1 1                                       1111NOTHING HAPPENS              !
                                        22    26.40 1282.00    4.94    1.04   !
 3.43            1.54   30.00   59.00    1.62   22.40   24.00    0.10   23.901!
10 60   4.90 136.97!
          18222622                                     KISORO                 !
                2                                     1MUFUMBIRA              !
              6      1NONE                                                    !
                                                              1NONE           !
                       1214                                                   !
2                                            2                                !
                                                                              !
            2                                                                 !
                                        1                                     !
     1                                       1112                             !
                                        211   16.50  212.00    2.40    0.41   !
 2.01            1.68  100.00   56.00    1.58   22.40   25.00   19.00   24.901!
10 70  12.00  22.20!
